# Supplementary material for: Causal Relationship Between Post‐Traumatic Stress Disorder and Immune Cell Traits: A Mendelian Randomization Study
Source: Brain Behav. 2024 Sep 30;14(10):e70073. doi: 10.1002/brb3.70073 (PMC11443039; doi:10.1002/brb3.70073)
Supplement: Supplementary file 5 — Additional supporting information can be found online in the Supporting Information section. [file BRB3-14-e70073-s006.xlsx]

## Sheet: Sheet1
Supplementary Table 1. Summary results of MR based on the inverse variance weighting (IVW) method of PTSD on 731 immune cell traits
Trait type	Panel	Statistical trait name	Trait	GWAS Catalog Accession Number	outcome	exposure	nsnp	b	se	pval	adjP	lo_ci	up_ci	or	or_lci95	or_uci95
Relative count	B cell	BC_Trait1	IgD+ %B cell	GCST90001391	IgD+ B cell %B cell || id:ebi-a-GCST90001391	PTSD	17	-0.0704685	0.0988369	0.47586	0.983796	-0.264189	0.123252	0.931957	0.767829	1.13117
Absolute count	B cell	BC_Trait10	IgD+ CD38br AC	GCST90001392	IgD+ CD38+ B cell Absolute Count || id:ebi-a-GCST90001392	PTSD	17	0.0804963	0.104817	0.442503	0.847634	-0.124944	0.285937	1.08382	0.882546	1.33101
Relative count	B cell	BC_Trait11	IgD+ CD38dim %B cell	GCST90001393	IgD+ CD38dim B cell %B cell || id:ebi-a-GCST90001393	PTSD	17	-0.0341854	0.0958443	0.721335	0.983796	-0.22204	0.15367	0.966392	0.800883	1.16611
Absolute count	B cell	BC_Trait12	IgD+ CD38dim AC	GCST90001394	IgD+ CD38dim B cell Absolute Count || id:ebi-a-GCST90001394	PTSD	17	0.0556376	0.10403	0.592773	0.847634	-0.148262	0.259537	1.05721	0.862205	1.29633
Relative count	B cell	BC_Trait13	IgD+ CD38- %B cell	GCST90001395	IgD+ CD38- B cell %B cell || id:ebi-a-GCST90001395	PTSD	17	-0.0101483	0.0905464	0.910761	0.983796	-0.187619	0.167323	0.989903	0.82893	1.18214
Absolute count	B cell	BC_Trait14	IgD+ CD38- AC	GCST90001396	IgD+ CD38- B cell Absolute Count || id:ebi-a-GCST90001396	PTSD	17	0.0442663	0.0791312	0.575886	0.847634	-0.110831	0.199363	1.04526	0.89509	1.22063
Relative count	B cell	BC_Trait17	Unsw mem %B cell	GCST90001397	Unswitched memory B cell %B cell || id:ebi-a-GCST90001397	PTSD	17	-0.00224771	0.0853686	0.978995	0.983796	-0.16957	0.165075	0.997755	0.844028	1.17948
Absolute count	B cell	BC_Trait18	Unsw mem AC	GCST90001398	Unswitched memory B cell Absolute Count || id:ebi-a-GCST90001398	PTSD	17	0.0331379	0.078278	0.67205	0.847634	-0.120287	0.186563	1.03369	0.886666	1.2051
Relative count	B cell	BC_Trait19	IgD- CD27- %B cell	GCST90001399	IgD- CD27- B cell %B cell || id:ebi-a-GCST90001399	PTSD	17	0.0572613	0.0979633	0.558872	0.983796	-0.134747	0.249269	1.05893	0.873937	1.28309
Absolute count	B cell	BC_Trait2	IgD+ AC	GCST90001400	IgD+ B cell Absolute Count || id:ebi-a-GCST90001400	PTSD	17	0.0199491	0.0868231	0.818272	0.909192	-0.150224	0.190122	1.02015	0.860515	1.2094
Absolute count	B cell	BC_Trait20	IgD- CD27- AC	GCST90001401	IgD- CD27- B cell Absolute Count || id:ebi-a-GCST90001401	PTSD	17	0.096573	0.114927	0.40074	0.847634	-0.128683	0.321829	1.10139	0.879252	1.37965
Relative count	B cell	BC_Trait21	Sw mem %B cell	GCST90001402	Switched memory B cell %B cell || id:ebi-a-GCST90001402	PTSD	17	0.0357737	0.0871957	0.681609	0.983796	-0.13513	0.206677	1.03642	0.873602	1.22959
Absolute count	B cell	BC_Trait22	Sw mem AC	GCST90001403	Switched memory B cell Absolute Count || id:ebi-a-GCST90001403	PTSD	17	0.0825754	0.110883	0.45645	0.847634	-0.134756	0.299907	1.08608	0.873929	1.34973
Relative count	B cell	BC_Trait23	PB/PC %B cell	GCST90001404	Plasma Blast-Plasma Cell %B cell || id:ebi-a-GCST90001404	PTSD	17	0.00841072	0.0880313	0.923884	0.983796	-0.164131	0.180952	1.00845	0.848631	1.19836
Absolute count	B cell	BC_Trait24	PB/PC AC	GCST90001405	Plasma Blast-Plasma Cell Absolute Count || id:ebi-a-GCST90001405	PTSD	17	0.0440064	0.0781024	0.573132	0.847634	-0.109074	0.197087	1.04499	0.896664	1.21785
Relative count	B cell	BC_Trait25	Memory B cell %B cell	GCST90001406	Memory B cell %B cell || id:ebi-a-GCST90001406	PTSD	17	0.0149194	0.086703	0.863378	0.983796	-0.155019	0.184857	1.01503	0.856399	1.20305
Absolute count	B cell	BC_Trait26	Memory B cell AC	GCST90001407	Memory B cell Absolute Count || id:ebi-a-GCST90001407	PTSD	17	0.0563269	0.0790457	0.476102	0.847634	-0.0986026	0.211256	1.05794	0.906103	1.23523
Relative count	B cell	BC_Trait27	Naive-mature B cell %B cell	GCST90001408	Naive-mature B cell %B cell || id:ebi-a-GCST90001408	PTSD	17	-0.010203	0.0844378	0.903822	0.983796	-0.175701	0.155295	0.989849	0.838869	1.168
Absolute count	B cell	BC_Trait28	Naive-mature B cell AC	GCST90001409	Naive-mature B cell Absolute Count || id:ebi-a-GCST90001409	PTSD	17	0.0472545	0.113853	0.678107	0.847634	-0.175898	0.270407	1.04839	0.838704	1.3105
Relative count	B cell	BC_Trait3	IgD- CD38br %B cell	GCST90001410	IgD- CD38+ B cell %B cell || id:ebi-a-GCST90001410	PTSD	17	0.0711915	0.0768173	0.354049	0.983796	-0.0793703	0.221753	1.07379	0.923698	1.24826
Relative count	B cell	BC_Trait31	IgD+ CD24+ %B cell	GCST90001411	IgD+ CD24+ B cell %B cell || id:ebi-a-GCST90001411	PTSD	17	-0.0246426	0.0893168	0.782624	0.983796	-0.199704	0.150418	0.975659	0.818973	1.16232
Absolute count	B cell	BC_Trait32	IgD+ CD24+ AC	GCST90001412	IgD+ CD24+ B cell Absolute Count || id:ebi-a-GCST90001412	PTSD	17	0.0272025	0.0774317	0.725356	0.85336	-0.124564	0.178969	1.02758	0.882882	1.19598
Relative count	B cell	BC_Trait33	IgD- CD24- %B cell	GCST90001413	IgD- CD24- B cell %B cell || id:ebi-a-GCST90001413	PTSD	17	0.0215983	0.0986693	0.826731	0.983796	-0.171793	0.21499	1.02183	0.842153	1.23985
Absolute count	B cell	BC_Trait34	IgD- CD24- AC	GCST90001414	IgD- CD24- B cell Absolute Count || id:ebi-a-GCST90001414	PTSD	17	0.0663412	0.129795	0.609266	0.847634	-0.188058	0.32074	1.06859	0.828567	1.37815
Relative count	B cell	BC_Trait35	IgD+ CD24- %B cell	GCST90001415	IgD+ CD24- B cell %B cell || id:ebi-a-GCST90001415	PTSD	17	-0.0431136	0.0874811	0.622131	0.983796	-0.214577	0.128349	0.957803	0.806883	1.13695
Absolute count	B cell	BC_Trait36	IgD+ CD24- AC	GCST90001416	IgD+ CD24- B cell Absolute Count || id:ebi-a-GCST90001416	PTSD	17	0.0102935	0.102884	0.920305	0.920305	-0.19136	0.211947	1.01035	0.825836	1.23608
Relative count	B cell	BC_Trait37	CD24+ CD27+ %B cell	GCST90001417	CD24+ CD27+ B cell %B cell || id:ebi-a-GCST90001417	PTSD	17	0.0556367	0.0792813	0.482827	0.983796	-0.0997546	0.211028	1.05721	0.905059	1.23495
Absolute count	B cell	BC_Trait38	CD24+ CD27+ AC	GCST90001418	CD24+ CD27+ B cell Absolute Count || id:ebi-a-GCST90001418	PTSD	17	0.0797475	0.0787756	0.311377	0.847634	-0.0746528	0.234148	1.08301	0.928066	1.26383
Relative count	B cell	BC_Trait39	CD20- %B cell	GCST90001419	CD20- B cell %B cell || id:ebi-a-GCST90001419	PTSD	17	-0.0692322	0.0984138	0.481756	0.983796	-0.262123	0.123659	0.93311	0.769416	1.13163
Absolute count	B cell	BC_Trait4	IgD- CD38br AC	GCST90001420	IgD- CD38+ B cell Absolute Count || id:ebi-a-GCST90001420	PTSD	17	0.117768	0.0853202	0.167492	0.847634	-0.0494596	0.284996	1.12498	0.951744	1.32976
Absolute count	B cell	BC_Trait40	CD20- AC	GCST90001421	CD20- B cell Absolute Count || id:ebi-a-GCST90001421	PTSD	17	-0.0118952	0.0881289	0.892632	0.920305	-0.184628	0.160838	0.988175	0.831414	1.17449
Relative count	B cell	BC_Trait43	CD20- CD38- %B cell	GCST90001422	CD20- CD38- B cell %B cell || id:ebi-a-GCST90001422	PTSD	17	0.0237664	0.0885037	0.788287	0.983796	-0.149701	0.197234	1.02405	0.860966	1.21803
Absolute count	B cell	BC_Trait44	CD20- CD38- AC	GCST90001423	CD20- CD38- B cell Absolute Count || id:ebi-a-GCST90001423	PTSD	17	0.0489025	0.0777828	0.529542	0.847634	-0.103552	0.201357	1.05012	0.901629	1.22306
Relative count	B cell	BC_Trait46	IgD+ %Lymphocyte	GCST90001424	IgD+ B cell %Lymphocyte || id:ebi-a-GCST90001424	PTSD	17	0.00892684	0.0882603	0.919438	0.983796	-0.164063	0.181917	1.00897	0.848688	1.19951
Relative count	B cell	BC_Trait47	IgD- CD38br %lymphocyte	GCST90001425	IgD- CD38+ B cell %lymphocyte || id:ebi-a-GCST90001425	PTSD	17	0.101828	0.0837097	0.223818	0.983796	-0.0622432	0.265899	1.10719	0.939654	1.3046
Relative count	B cell	BC_Trait48	IgD- CD38dim %lymphocyte	GCST90001426	IgD- CD38dim B cell %lymphocyte || id:ebi-a-GCST90001426	PTSD	17	0.0571833	0.0821291	0.486265	0.983796	-0.10379	0.218156	1.05885	0.901415	1.24378
Relative count	B cell	BC_Trait49	IgD- CD38- %lymphocyte	GCST90001427	IgD- CD38- B cell %lymphocyte || id:ebi-a-GCST90001427	PTSD	17	0.0956179	0.110347	0.386205	0.983796	-0.120662	0.311898	1.10034	0.886333	1.36602
Relative count	B cell	BC_Trait5	IgD- CD38dim %B cell	GCST90001428	IgD- CD38dim B cell %B cell || id:ebi-a-GCST90001428	PTSD	17	0.0195026	0.0787689	0.804449	0.983796	-0.134884	0.17389	1.01969	0.873817	1.18992
Relative count	B cell	BC_Trait50	IgD+ CD38br %lymphocyte	GCST90001429	IgD+ CD38+ B cell %lymphocyte || id:ebi-a-GCST90001429	PTSD	17	0.0674764	0.110921	0.542968	0.983796	-0.149928	0.284881	1.0698	0.86077	1.3296
Relative count	B cell	BC_Trait51	IgD+ CD38dim %lymphocyte	GCST90001430	IgD+ CD38dim B cell %lymphocyte || id:ebi-a-GCST90001430	PTSD	17	0.0421929	0.107189	0.693855	0.983796	-0.167898	0.252284	1.0431	0.84544	1.28696
Relative count	B cell	BC_Trait52	IgD+ CD38- %lymphocyte	GCST90001431	IgD+ CD38- B cell %lymphocyte || id:ebi-a-GCST90001431	PTSD	17	0.027328	0.079123	0.729804	0.983796	-0.127753	0.182409	1.0277	0.880071	1.20011
Relative count	B cell	BC_Trait54	Unsw Mem %lymphocyte	GCST90001432	Unswitched memory B cell %lymphocyte || id:ebi-a-GCST90001432	PTSD	17	0.0150842	0.0780121	0.84668	0.983796	-0.13782	0.167988	1.0152	0.871256	1.18292
Relative count	B cell	BC_Trait55	IgD- CD27- %lymphocyte	GCST90001433	IgD- CD27- B cell %lymphocyte || id:ebi-a-GCST90001433	PTSD	17	0.0836049	0.0987051	0.396986	0.983796	-0.109857	0.277067	1.0872	0.895962	1.31925
Relative count	B cell	BC_Trait56	Sw mem %lymphocyte	GCST90001434	Switched memory B cell %lymphocyte || id:ebi-a-GCST90001434	PTSD	17	0.0718744	0.0969428	0.458444	0.983796	-0.118133	0.261882	1.07452	0.888577	1.29937
Relative count	B cell	BC_Trait57	PB/PC %lymphocyte	GCST90001435	Plasma Blast-Plasma Cell %lymphocyte || id:ebi-a-GCST90001435	PTSD	17	0.0296185	0.0777894	0.703387	0.983796	-0.122849	0.182086	1.03006	0.884397	1.19972
Relative count	B cell	BC_Trait58	Memory B cell %lymphocyte	GCST90001436	Memory B cell %lymphocyte || id:ebi-a-GCST90001436	PTSD	17	0.0456573	0.0781641	0.559139	0.983796	-0.107544	0.198859	1.04672	0.898037	1.22001
Relative count	B cell	BC_Trait59	Naive-mature B cell %lymphocyte	GCST90001437	Naive-mature B cell %lymphocyte || id:ebi-a-GCST90001437	PTSD	17	0.0384351	0.11341	0.734682	0.983796	-0.183848	0.260718	1.03918	0.832062	1.29786
Absolute count	B cell	BC_Trait6	IgD- CD38dim AC	GCST90001438	IgD- CD38dim B cell Absolute Count || id:ebi-a-GCST90001438	PTSD	17	0.0732559	0.0973588	0.451791	0.847634	-0.117567	0.264079	1.07601	0.889081	1.30223
Relative count	B cell	BC_Trait61	IgD+ CD24+ %lymphocyte	GCST90001439	IgD+ CD24+ B cell %lymphocyte || id:ebi-a-GCST90001439	PTSD	17	0.00159521	0.0785445	0.983796	0.983796	-0.152352	0.155542	1.0016	0.858686	1.16829
Relative count	B cell	BC_Trait62	IgD- CD24- %lymphocyte	GCST90001440	IgD- CD24- B cell %lymphocyte || id:ebi-a-GCST90001440	PTSD	17	0.0502505	0.122512	0.681682	0.983796	-0.189872	0.290373	1.05153	0.827065	1.33693
Relative count	B cell	BC_Trait63	IgD+ CD24- %lymphocyte	GCST90001441	IgD+ CD24- B cell %lymphocyte || id:ebi-a-GCST90001441	PTSD	17	-0.00754468	0.103053	0.941638	0.983796	-0.209528	0.194439	0.992484	0.810967	1.21463
Relative count	B cell	BC_Trait64	CD24+ CD27+ %lymphocyte	GCST90001442	CD24+ CD27+ B cell %lymphocyte || id:ebi-a-GCST90001442	PTSD	17	0.0721548	0.0779004	0.354319	0.983796	-0.0805299	0.22484	1.07482	0.922627	1.25212
Relative count	B cell	BC_Trait65	CD20- %lymphocyte	GCST90001443	CD20- B cell %lymphocyte || id:ebi-a-GCST90001443	PTSD	17	-0.0372456	0.0903437	0.680145	0.983796	-0.214319	0.139828	0.963439	0.807091	1.15008
Relative count	B cell	BC_Trait67	CD20- CD38- %lymphocyte	GCST90001444	CD20- CD38- B cell %lymphocyte || id:ebi-a-GCST90001444	PTSD	17	0.0398011	0.0799617	0.618659	0.983796	-0.116924	0.196526	1.0406	0.889653	1.21717
Relative count	B cell	BC_Trait7	IgD- CD38- %B cell	GCST90001445	IgD- CD38- B cell %B cell || id:ebi-a-GCST90001445	PTSD	17	0.0768879	0.1073	0.47364	0.983796	-0.13342	0.287196	1.07992	0.875097	1.33269
Absolute count	B cell	BC_Trait8	IgD- CD38- AC	GCST90001446	IgD- CD38- B cell Absolute Count || id:ebi-a-GCST90001446	PTSD	17	0.109359	0.119355	0.359539	0.847634	-0.124578	0.343295	1.11556	0.88287	1.40958
Relative count	B cell	BC_Trait9	IgD+ CD38br %B cell	GCST90001447	IgD+ CD38+ B cell %B cell || id:ebi-a-GCST90001447	PTSD	17	0.04729	0.102339	0.644015	0.983796	-0.153294	0.247874	1.04843	0.857877	1.2813
Absolute count	cDC	DC_Trait524	CD11c+ monocyte AC	GCST90001448	CD11c+ monocyte Absolute Count || id:ebi-a-GCST90001448	PTSD	16	0.0399053	0.115151	0.728933	0.927732	-0.185792	0.265602	1.04071	0.830447	1.30422
Relative count	cDC	DC_Trait525	CD11c+ monocyte %monocyte	GCST90001449	CD11c+ monocyte %monocyte || id:ebi-a-GCST90001449	PTSD	16	0.0650423	0.0871104	0.455265	0.591845	-0.105694	0.235779	1.0672	0.8997	1.26589
Absolute count	cDC	DC_Trait526	CD62L- monocyte AC	GCST90001450	CD62L- monocyte Absolute Count || id:ebi-a-GCST90001450	PTSD	16	-0.0773476	0.126006	0.539321	0.834192	-0.324319	0.169624	0.925568	0.723019	1.18486
Relative count	cDC	DC_Trait527	CD62L- monocyte %monocyte	GCST90001451	CD62L- monocyte %monocyte || id:ebi-a-GCST90001451	PTSD	16	-0.0916955	0.115067	0.425518	0.591845	-0.317227	0.133836	0.912383	0.728165	1.14321
Absolute count	cDC	DC_Trait530	CD11c+ CD62L- monocyte AC	GCST90001452	CD11c+ CD62L- monocyte Absolute Count || id:ebi-a-GCST90001452	PTSD	16	0.00797226	0.114033	0.944264	0.985625	-0.215533	0.231478	1.008	0.806112	1.26046
Relative count	cDC	DC_Trait531	CD11c+ CD62L- monocyte %monocyte	GCST90001453	CD11c+ CD62L- monocyte %monocyte || id:ebi-a-GCST90001453	PTSD	16	0.0339675	0.0862885	0.693839	0.751659	-0.135158	0.203093	1.03455	0.873578	1.22519
Absolute count	cDC	DC_Trait532	CD62L- HLA DR++ monocyte AC	GCST90001454	CD62L- HLA DR++ monocyte Absolute Count || id:ebi-a-GCST90001454	PTSD	16	-0.11693	0.104944	0.265187	0.566245	-0.322619	0.0887598	0.889648	0.724249	1.09282
Relative count	cDC	DC_Trait533	CD62L- HLA DR++ monocyte %monocyte	GCST90001455	CD62L- HLA DR++ monocyte %monocyte || id:ebi-a-GCST90001455	PTSD	16	-0.117149	0.0872519	0.179384	0.333142	-0.288163	0.0538646	0.889453	0.749639	1.05534
Absolute count	cDC	DC_Trait534	CD11c+ HLA DR++ monocyte AC	GCST90001456	CD11c+ HLA DR++ monocyte Absolute Count || id:ebi-a-GCST90001456	PTSD	16	-0.00347816	0.101539	0.972674	0.985625	-0.202495	0.195538	0.996528	0.816691	1.21597
Relative count	cDC	DC_Trait535	CD11c+ HLA DR++ monocyte %monocyte	GCST90001457	CD11c+ HLA DR++ monocyte %monocyte || id:ebi-a-GCST90001457	PTSD	16	0.00456092	0.0864631	0.957931	0.957931	-0.164907	0.174029	1.00457	0.847973	1.19009
Absolute count	cDC	f_DC_Trait502	Myeloid DC AC	GCST90001458	Myeloid Dendritic Cell Absolute Count || id:ebi-a-GCST90001458	PTSD	17	-0.0814555	0.0819343	0.320147	0.566245	-0.242047	0.0791357	0.921774	0.78502	1.08235
Relative count	cDC	f_DC_Trait503	Myeloid DC %DC	GCST90001459	Myeloid Dendritic Cell %Dendritic Cell || id:ebi-a-GCST90001459	PTSD	17	-0.137532	0.0849366	0.105398	0.228363	-0.304007	0.028944	0.871507	0.737855	1.02937
Absolute count	cDC	f_DC_Trait504	Plasmacytoid DC AC	GCST90001460	Plasmacytoid Dendritic Cell Absolute Count || id:ebi-a-GCST90001460	PTSD	17	0.0762266	0.0772187	0.323568	0.566245	-0.0751221	0.227575	1.07921	0.92763	1.25555
Absolute count	cDC	f_DC_Trait505	DC AC	GCST90001461	Dendritic Cell Absolute Count || id:ebi-a-GCST90001461	PTSD	17	-0.00146209	0.0811476	0.985625	0.985625	-0.160511	0.157587	0.998539	0.851708	1.17068
Absolute count	cDC	f_DC_Trait508	CD62L- DC AC	GCST90001462	CD62L- Dendritic Cell Absolute Count || id:ebi-a-GCST90001462	PTSD	17	-0.167622	0.0822011	0.0414335	0.145017	-0.328736	-0.00650753	0.845674	0.719833	0.993514
Relative count	cDC	f_DC_Trait509	CD62L- DC %DC	GCST90001463	CD62L- Dendritic Cell %Dendritic Cell || id:ebi-a-GCST90001463	PTSD	16	-0.253847	0.0836285	0.00241068	0.0104463	-0.41766	-0.0898431	0.775884	0.658586	0.914075
Absolute count	cDC	f_DC_Trait512	CD86+ myeloid DC AC	GCST90001464	CD86+ myeloid Dendritic Cell Absolute Count || id:ebi-a-GCST90001464	PTSD	17	-0.179875	0.0840868	0.0324233	0.145017	-0.344685	-0.0150644	0.835375	0.708444	0.985049
Relative count	cDC	f_DC_Trait513	CD86+ myeloid DC %DC	GCST90001465	CD86+ myeloid Dendritic Cell %Dendritic Cell || id:ebi-a-GCST90001465	PTSD	16	-0.238719	0.0839299	0.00445132	0.014882	-0.402456	-0.0734576	0.788237	0.668676	0.929176
Absolute count	cDC	f_DC_Trait514	CD86+ plasmacytoid DC AC	GCST90001466	CD86+ plasmacytoid Dendritic Cell Absolute Count || id:ebi-a-GCST90001466	PTSD	17	0.0428872	0.0808618	0.595851	0.834192	-0.115602	0.201376	1.04382	0.89083	1.22308
Relative count	cDC	f_DC_Trait515	CD86+ plasmacytoid DC %DC	GCST90001467	CD86+ plasmacytoid Dendritic Cell %Dendritic Cell || id:ebi-a-GCST90001467	PTSD	17	0.0408831	0.0807342	0.612582	0.723961	-0.117356	0.199122	1.04173	0.889269	1.22033
Absolute count	cDC	f_DC_Trait516	CD62L- myeloid DC AC	GCST90001468	CD62L- myeloid Dendritic Cell Absolute Count || id:ebi-a-GCST90001468	PTSD	17	-0.201904	0.084142	0.0164147	0.114903	-0.366822	-0.0369856	0.817173	0.692933	0.96369
Relative count	cDC	f_DC_Trait517	CD62L- myeloid DC %DC	GCST90001469	CD62L- myeloid Dendritic Cell %Dendritic Cell || id:ebi-a-GCST90001469	PTSD	16	-0.260151	0.0828628	0.00169215	0.0104463	-0.422562	-0.0977398	0.770935	0.655366	0.906885
Absolute count	cDC	f_DC_Trait518	CD62L- plasmacytoid DC AC	GCST90001470	CD62L- plasmacytoid Dendritic Cell Absolute Count || id:ebi-a-GCST90001470	PTSD	17	-0.0989392	0.0784924	0.207491	0.566245	-0.252784	0.0549058	0.905798	0.776635	1.05644
Relative count	cDC	f_DC_Trait519	CD62L- plasmacytoid DC %DC	GCST90001471	CD62L- plasmacytoid Dendritic Cell %Dendritic Cell || id:ebi-a-GCST90001471	PTSD	17	-0.0920392	0.0798557	0.249088	0.404768	-0.248556	0.0644781	0.912069	0.779926	1.0666
Absolute count	cDC	f_DC_Trait520	CD62L- CD86+ myeloid DC AC	GCST90001472	CD62L- CD86+ myeloid Dendritic Cell Absolute Count || id:ebi-a-GCST90001472	PTSD	16	-0.26409	0.0840603	0.0016799	0.0241107	-0.428226	-0.0987165	0.76838	0.651664	0.905999
Relative count	cDC	f_DC_Trait521	CD62L- CD86+ myeloid DC %DC	GCST90001473	CD62L- CD86+ myeloid Dendritic Cell %Dendritic Cell || id:ebi-a-GCST90001473	PTSD	15	-0.327766	0.0862926	0.000148595	0.00193173	-0.496465	-0.158206	0.720842	0.608678	0.853674
Relative count	cDC	f_DC_Trait522	Plasmacytoid DC %DC	GCST90001474	Plasmacytoid Dendritic Cell %Dendritic Cell || id:ebi-a-GCST90001474	PTSD	17	0.16652	0.0806834	0.0390296	0.101477	0.00838096	0.32466	1.18119	1.00842	1.38356
Relative count	TBNK	f_MONO_Trait503	HLA DR++ monocyte %monocyte	GCST90001475	HLA DR++ monocyte %monocyte || id:ebi-a-GCST90001475	PTSD	17	-0.112779	0.0803288	0.160329	0.637875	-0.270223	0.0446655	0.893348	0.763209	1.04568
Relative count	TBNK	f_MONO_Trait504	HLA DR++ monocyte %leukocyte	GCST90001476	HLA DR++ monocyte %leukocyte || id:ebi-a-GCST90001476	PTSD	17	-0.127266	0.080397	0.113429	0.595592	-0.284844	0.0303122	0.880499	0.752131	1.03078
Absolute count	TBNK	f_MONO_Trait505	HLA DR++ monocyte AC	GCST90001477	HLA DR++ monocyte Absolute Count || id:ebi-a-GCST90001477	PTSD	17	-0.144552	0.0945094	0.126141	0.786344	-0.32979	0.0406865	0.86541	0.719075	1.04153
Relative count	Treg	f_Treg_Trait501	CD4 Treg %CD4	GCST90001478	CD4 regulatory T cell %CD4+ T cell || id:ebi-a-GCST90001478	PTSD	17	-0.0123647	0.0925952	0.89377	0.981395	-0.193851	0.169122	0.987711	0.82378	1.18426
Relative count	Treg	f_Treg_Trait502	CD4 Treg %T cell	GCST90001479	CD4 regulatory T cell %T cell || id:ebi-a-GCST90001479	PTSD	17	-0.082486	0.0900153	0.359481	0.694169	-0.258916	0.093944	0.920824	0.771888	1.0985
Absolute count	Treg	f_Treg_Trait503	Resting Treg AC	GCST90001480	Resting CD4 regulatory T cell Absolute Count || id:ebi-a-GCST90001480	PTSD	17	0.00478075	0.0843335	0.954793	0.954793	-0.160513	0.170074	1.00479	0.851707	1.18539
Relative count	Treg	f_Treg_Trait504	Resting Treg % CD4 Treg	GCST90001481	Resting CD4 regulatory T cell %CD4 regulatory T cell || id:ebi-a-GCST90001481	PTSD	17	0.0130328	0.0731848	0.85866	0.981395	-0.13041	0.156475	1.01312	0.877736	1.16938
Relative count	Treg	f_Treg_Trait505	Resting Treg %CD4	GCST90001482	Resting CD4 regulatory T cell %CD4+ T cell || id:ebi-a-GCST90001482	PTSD	17	0.0123981	0.0898014	0.890192	0.981395	-0.163613	0.188409	1.01248	0.849071	1.20733
Absolute count	Treg	f_Treg_Trait506	CD39+ resting Treg AC	GCST90001483	CD39+ resting CD4 regulatory T cell Absolute Count || id:ebi-a-GCST90001483	PTSD	17	-0.039565	0.089972	0.660119	0.914623	-0.21591	0.13678	0.961207	0.805808	1.14658
Relative count	Treg	f_Treg_Trait507	CD39+ resting Treg %resting Treg	GCST90001484	CD39+ resting CD4 regulatory T cell %resting CD4 regulatory T cell || id:ebi-a-GCST90001484	PTSD	17	-0.0251077	0.0796298	0.75253	0.981395	-0.181182	0.130967	0.975205	0.834283	1.13993
Relative count	Treg	f_Treg_Trait508	CD39+ resting Treg % CD4 Treg	GCST90001485	CD39+ resting CD4 regulatory T cell %CD4 regulatory T cell || id:ebi-a-GCST90001485	PTSD	17	-0.0494252	0.0806112	0.539789	0.858586	-0.207423	0.108573	0.951776	0.812676	1.11469
Absolute count	Treg	f_Treg_Trait509	Activated Treg AC	GCST90001486	Activated CD4 regulatory T cell Absolute Count || id:ebi-a-GCST90001486	PTSD	17	-0.0159548	0.0820143	0.845755	0.914623	-0.176703	0.144793	0.984172	0.838029	1.1558
Relative count	Treg	f_Treg_Trait510	Activated Treg %CD4 Treg	GCST90001487	Activated CD4 regulatory T cell %CD4 regulatory T cell || id:ebi-a-GCST90001487	PTSD	17	-0.00191832	0.083071	0.981576	0.993708	-0.164737	0.160901	0.998084	0.848116	1.17457
Relative count	Treg	f_Treg_Trait511	Activated Treg %CD4	GCST90001488	Activated CD4 regulatory T cell %CD4+ T cell || id:ebi-a-GCST90001488	PTSD	17	-0.00286659	0.0803218	0.97153	0.993708	-0.160297	0.154564	0.997138	0.85189	1.16715
Absolute count	Treg	f_Treg_Trait512	CD39+ activated Treg AC	GCST90001489	CD39+ activated CD4 regulatory T cell Absolute Count || id:ebi-a-GCST90001489	PTSD	17	-0.111206	0.0824252	0.177282	0.697365	-0.272759	0.0503477	0.894755	0.761276	1.05164
Relative count	Treg	f_Treg_Trait513	CD39+ activated Treg %activated Treg	GCST90001490	CD39+ activated CD4 regulatory T cell %activated CD4 regulatory T cell || id:ebi-a-GCST90001490	PTSD	3	-0.257886	0.242533	0.287644	0.644322	-0.733251	0.217478	0.772683	0.480345	1.24294
Relative count	Treg	f_Treg_Trait514	CD39+ activated Treg %CD4 Treg	GCST90001491	CD39+ activated CD4 regulatory T cell %CD4 regulatory T cell || id:ebi-a-GCST90001491	PTSD	17	-0.134128	0.0810446	0.0979265	0.519926	-0.292975	0.0247194	0.874478	0.746041	1.02503
Absolute count	Treg	f_Treg_Trait515	Secreting Treg AC	GCST90001492	Secreting CD4 regulatory T cell Absolute Count || id:ebi-a-GCST90001492	PTSD	17	-0.0300058	0.0852431	0.724837	0.914623	-0.197082	0.137071	0.97044	0.821123	1.14691
Relative count	Treg	f_Treg_Trait516	Secreting Treg % CD4 Treg	GCST90001493	Secreting CD4 regulatory T cell %CD4 regulatory T cell || id:ebi-a-GCST90001493	PTSD	17	-0.0116371	0.0769153	0.879741	0.981395	-0.162391	0.139117	0.98843	0.850109	1.14926
Relative count	Treg	f_Treg_Trait517	Secreting Treg %CD4	GCST90001494	Secreting CD4 regulatory T cell %CD4+ T cell || id:ebi-a-GCST90001494	PTSD	12	0.00087437	0.110883	0.993708	0.993708	-0.216457	0.218206	1.00087	0.805367	1.24384
Absolute count	Treg	f_Treg_Trait518	CD39+ secreting Treg AC	GCST90001495	CD39+ secreting CD4 regulatory T cell Absolute Count || id:ebi-a-GCST90001495	PTSD	17	-0.107778	0.0839588	0.199247	0.697365	-0.272337	0.0567814	0.897827	0.761597	1.05842
Relative count	Treg	f_Treg_Trait519	CD39+ secreting Treg %secreting Treg	GCST90001496	CD39+ secreting CD4 regulatory T cell %secreting CD4 regulatory T cell || id:ebi-a-GCST90001496	PTSD	17	-0.135279	0.0821241	0.0995076	0.519926	-0.296242	0.0256847	0.873473	0.743607	1.02602
Relative count	Treg	f_Treg_Trait520	CD39+ secreting Treg %CD4 Treg	GCST90001497	CD39+ secreting CD4 regulatory T cell %CD4 regulatory T cell || id:ebi-a-GCST90001497	PTSD	17	-0.11189	0.0810985	0.167684	0.519926	-0.270843	0.0470627	0.894142	0.762736	1.04819
Absolute count	Treg	f_Treg_Trait521	Activated & resting Treg AC	GCST90001498	Activated & resting CD4 regulatory T cell Absolute Count || id:ebi-a-GCST90001498	PTSD	17	-0.00665873	0.0795712	0.933309	0.954793	-0.162618	0.149301	0.993363	0.849916	1.16102
Relative count	Treg	f_Treg_Trait522	Activated & resting Treg % CD4 Treg	GCST90001499	Activated & resting CD4 regulatory T cell %CD4 regulatory T cell || id:ebi-a-GCST90001499	PTSD	17	0.0117616	0.0773153	0.879088	0.981395	-0.139776	0.1633	1.01183	0.869553	1.17739
Relative count	Treg	f_Treg_Trait523	Activated & resting Treg %CD4+	GCST90001500	Activated & resting CD4 regulatory T cell %CD4+ T cell || id:ebi-a-GCST90001500	PTSD	17	0.00527536	0.0885572	0.952498	0.993708	-0.168297	0.178848	1.00529	0.845103	1.19584
Absolute count	Treg	f_Treg_Trait527	Activated & secreting Treg AC	GCST90001501	Activated & secreting CD4 regulatory T cell Absolute Count || id:ebi-a-GCST90001501	PTSD	17	-0.0208651	0.0833318	0.802289	0.914623	-0.184196	0.142465	0.979351	0.831773	1.15311
Relative count	Treg	f_Treg_Trait528	Activated & secreting Treg %CD4 Treg	GCST90001502	Activated & secreting CD4 regulatory T cell %CD4 regulatory T cell || id:ebi-a-GCST90001502	PTSD	17	-0.010341	0.0725593	0.886671	0.981395	-0.152557	0.131875	0.989712	0.85851	1.14097
Relative count	Treg	f_Treg_Trait529	Activated & secreting Treg %CD4+	GCST90001503	Activated & secreting CD4 regulatory T cell %CD4+ T cell || id:ebi-a-GCST90001503	PTSD	17	-0.00305687	0.0802145	0.969601	0.993708	-0.160277	0.154164	0.996948	0.851908	1.16668
Absolute count	Treg	f_Treg_Trait533	CD25hi AC	GCST90001504	CD25++ CD4+ T cell Absolute Count || id:ebi-a-GCST90001504	PTSD	17	-0.0469159	0.0828279	0.571104	0.888383	-0.209259	0.115427	0.954168	0.811185	1.12235
Relative count	Treg	f_Treg_Trait534	CD25hi %CD4+	GCST90001505	CD25++ CD4+ T cell %CD4+ T cell || id:ebi-a-GCST90001505	PTSD	17	-0.0543331	0.0814755	0.504859	0.858586	-0.214025	0.105359	0.947117	0.807328	1.11111
Relative count	Treg	f_Treg_Trait535	CD25hi %T cell	GCST90001506	CD25++ CD4+ T cell %T cell || id:ebi-a-GCST90001506	PTSD	17	-0.113997	0.08191	0.164004	0.519926	-0.27454	0.046547	0.892261	0.759922	1.04765
Absolute count	Treg	f_Treg_Trait536	CD25hi CD45RA+ CD4 not Treg AC	GCST90001507	CD25++ CD45RA+ CD4 not regulatory T cell Absolute Count || id:ebi-a-GCST90001507	PTSD	17	-0.0265884	0.0939633	0.777203	0.914623	-0.210757	0.15758	0.973762	0.809971	1.17067
Relative count	Treg	f_Treg_Trait537	CD25hi CD45RA+ CD4 not Treg %CD4+	GCST90001508	CD25++ CD45RA+ CD4 not regulatory T cell %CD4+ T cell || id:ebi-a-GCST90001508	PTSD	17	-0.0138394	0.0946744	0.88378	0.981395	-0.199401	0.171722	0.986256	0.819221	1.18735
Relative count	Treg	f_Treg_Trait538	CD25hi CD45RA+ CD4 not Treg %T cell	GCST90001509	CD25++ CD45RA+ CD4 not regulatory T cell %T cell || id:ebi-a-GCST90001509	PTSD	17	-0.0561406	0.0903424	0.534323	0.858586	-0.233212	0.12093	0.945406	0.791986	1.12855
Absolute count	Treg	f_Treg_Trait539	CD25hi CD45RA- CD4 not Treg AC	GCST90001510	CD25++ CD45RA- CD4 not regulatory T cell Absolute Count || id:ebi-a-GCST90001510	PTSD	17	-0.0619471	0.0833174	0.457175	0.861981	-0.225249	0.101355	0.939933	0.798317	1.10667
Relative count	Treg	f_Treg_Trait540	CD25hi CD45RA- CD4 not Treg %CD4+	GCST90001511	CD25++ CD45RA- CD4 not regulatory T cell %CD4+ T cell || id:ebi-a-GCST90001511	PTSD	17	-0.0581321	0.0817821	0.477198	0.858586	-0.218425	0.102161	0.943525	0.803784	1.10756
Relative count	Treg	f_Treg_Trait541	CD25hi CD45RA- CD4 not Treg %T cell	GCST90001512	CD25++ CD45RA- CD4 not regulatory T cell %T cell || id:ebi-a-GCST90001512	PTSD	17	-0.111303	0.0817325	0.173262	0.519926	-0.271499	0.0488926	0.894667	0.762236	1.05011
Absolute count	Treg	f_Treg_Trait542	CD4 Treg AC	GCST90001513	CD4 regulatory T cell Absolute Count || id:ebi-a-GCST90001513	PTSD	17	-0.0207474	0.0885119	0.814672	0.914623	-0.194231	0.152736	0.979466	0.823468	1.16502
Absolute count	Myeloid cell	MDSC_Trait1	HSC AC	GCST90001514	Hematopoietic Stem Cell Absolute Count || id:ebi-a-GCST90001514	PTSD	15	-0.0645593	0.104523	0.536801	0.864037	-0.269424	0.140306	0.93748	0.763819	1.15063
Absolute count	Myeloid cell	MDSC_Trait10	Im MDSC AC	GCST90001515	Immature Myeloid-Derived Suppressor Cells Absolute Count || id:ebi-a-GCST90001515	PTSD	15	0.0837586	0.146783	0.56825	0.864037	-0.203935	0.371452	1.08737	0.815515	1.44984
Relative count	Myeloid cell	MDSC_Trait11	Im MDSC %CD33dim HLA DR- CD66b-	GCST90001516	Immature Myeloid-Derived Suppressor Cells %CD33dim HLA DR- CD66b- || id:ebi-a-GCST90001516	PTSD	15	0.161085	0.126277	0.202078	0.485188	-0.0864171	0.408587	1.17478	0.917212	1.50469
Absolute count	Myeloid cell	MDSC_Trait12	CD33br HLA DR+ AC	GCST90001517	CD33+ HLA DR+ Absolute Count || id:ebi-a-GCST90001517	PTSD	15	0.0725485	0.131567	0.581346	0.864037	-0.185323	0.33042	1.07524	0.830836	1.39155
Absolute count	Myeloid cell	MDSC_Trait13	CD33br HLA DR+ CD14- AC	GCST90001518	CD33+ HLA DR+ CD14- Absolute Count || id:ebi-a-GCST90001518	PTSD	15	0.0650768	0.130188	0.617169	0.864037	-0.190092	0.320246	1.06724	0.826883	1.37747
Relative count	Myeloid cell	MDSC_Trait14	CD33br HLA DR+ CD14- %CD33br HLA DR+	GCST90001519	CD33+ HLA DR+ CD14- %CD33+ HLA DR+ || id:ebi-a-GCST90001519	PTSD	15	0.152216	0.107467	0.156657	0.485188	-0.0584182	0.362851	1.16441	0.943255	1.43742
Absolute count	Myeloid cell	MDSC_Trait15	CD33br HLA DR+ CD14dim AC	GCST90001520	CD33+ HLA DR+ CD14dim Absolute Count || id:ebi-a-GCST90001520	PTSD	15	0.058448	0.116006	0.614376	0.864037	-0.168923	0.285819	1.06019	0.844574	1.33085
Relative count	Myeloid cell	MDSC_Trait16	CD33br HLA DR+ CD14dim %CD33br HLA DR+	GCST90001521	CD33+ HLA DR+ CD14dim %CD33+ HLA DR+ || id:ebi-a-GCST90001521	PTSD	15	0.074685	0.107009	0.485219	0.582262	-0.135052	0.284422	1.07754	0.87367	1.32899
Absolute count	Myeloid cell	MDSC_Trait22	CD33- HLA DR- AC	GCST90001522	CD33- HLA DR- Absolute Count || id:ebi-a-GCST90001522	PTSD	15	0.0448762	0.117884	0.70344	0.895287	-0.186176	0.275929	1.0459	0.830127	1.31775
Absolute count	Myeloid cell	MDSC_Trait23	CD33- HLA DR+ AC	GCST90001523	CD33- HLA DR+ Absolute Count || id:ebi-a-GCST90001523	PTSD	15	-0.0846069	0.107611	0.431734	0.864037	-0.295525	0.126311	0.918873	0.744141	1.13463
Absolute count	Myeloid cell	MDSC_Trait24	Gr MDSC AC	GCST90001524	Granulocytic Myeloid-Derived Suppressor Cells Absolute Count || id:ebi-a-GCST90001524	PTSD	15	0.156439	0.101238	0.122284	0.864037	-0.0419879	0.354865	1.16934	0.958881	1.42599
Absolute count	Myeloid cell	MDSC_Trait25	CD33dim HLA DR+ CD11b+ AC	GCST90001525	CD33dim HLA DR+ CD11b+ Absolute Count || id:ebi-a-GCST90001525	PTSD	15	-0.078471	0.108609	0.469982	0.864037	-0.291345	0.134403	0.924529	0.747258	1.14385
Relative count	Myeloid cell	MDSC_Trait26	CD33dim HLA DR+ CD11b+ %CD33dim HLA DR+	GCST90001526	CD33dim HLA DR+ CD11b+ %CD33dim HLA DR+ || id:ebi-a-GCST90001526	PTSD	15	-0.101609	0.108654	0.349706	0.524559	-0.314571	0.111353	0.903383	0.730102	1.11779
Absolute count	Myeloid cell	MDSC_Trait27	CD33dim HLA DR+ CD11b- AC	GCST90001527	CD33dim HLA DR+ CD11b- Absolute Count || id:ebi-a-GCST90001527	PTSD	15	0.0172623	0.102341	0.866052	0.955491	-0.183325	0.21785	1.01741	0.832497	1.2434
Relative count	Myeloid cell	MDSC_Trait28	CD33dim HLA DR+ CD11b- %CD33dim HLA DR+	GCST90001528	CD33dim HLA DR+ CD11b- %CD33dim HLA DR+ || id:ebi-a-GCST90001528	PTSD	15	0.127045	0.108722	0.242594	0.485188	-0.0860506	0.340141	1.13547	0.917548	1.40515
Absolute count	Myeloid cell	MDSC_Trait3	CD66b++ myeloid cell AC	GCST90001529	CD66b++ myeloid cell Absolute Count || id:ebi-a-GCST90001529	PTSD	15	0.106603	0.106286	0.315872	0.864037	-0.101719	0.314924	1.11249	0.903284	1.37016
Absolute count	Myeloid cell	MDSC_Trait4	Mo MDSC AC	GCST90001530	Monocytic Myeloid-Derived Suppressor Cells Absolute Count || id:ebi-a-GCST90001530	PTSD	15	0.0727503	0.114608	0.525575	0.864037	-0.151882	0.297382	1.07546	0.85909	1.34633
Absolute count	Myeloid cell	MDSC_Trait5	CD33dim HLA DR- AC	GCST90001531	CD33dim HLA DR- Absolute Count || id:ebi-a-GCST90001531	PTSD	15	0.00734168	0.131542	0.955491	0.955491	-0.250481	0.265165	1.00737	0.778426	1.30365
Absolute count	Myeloid cell	MDSC_Trait8	Basophil AC	GCST90001532	Basophil Absolute Count || id:ebi-a-GCST90001532	PTSD	15	-0.0138897	0.129726	0.914734	0.955491	-0.268153	0.240374	0.986206	0.764791	1.27172
Relative count	Myeloid cell	MDSC_Trait9	Basophil %CD33dim HLA DR- CD66b-	GCST90001533	Basophil %CD33dim HLA DR- CD66b- || id:ebi-a-GCST90001533	PTSD	15	0.0122189	0.172344	0.943478	0.943478	-0.325575	0.350013	1.01229	0.722112	1.41909
Absolute count	Maturation stages of T cell	MT_ry_Trait514	CD45RA- CD4+ AC	GCST90001534	CD45RA- CD4+ T cell Absolute Count || id:ebi-a-GCST90001534	PTSD	17	-0.044717	0.0839209	0.59414	0.926626	-0.209202	0.119768	0.956268	0.811231	1.12724
Relative count	Maturation stages of T cell	MT_ry_Trait515	CD45RA- CD4+ %CD4+	GCST90001535	CD45RA- CD4+ T cell %CD4+ T cell || id:ebi-a-GCST90001535	PTSD	17	-0.00403338	0.0759354	0.95764	0.99077	-0.152867	0.1448	0.995975	0.858244	1.15581
Relative count	Maturation stages of T cell	MT_ry_Trait516	CD45RA- CD4+ %T cell	GCST90001536	CD45RA- CD4+ T cell %T cell || id:ebi-a-GCST90001536	PTSD	17	-0.0985891	0.0771076	0.201041	0.917572	-0.24972	0.0525418	0.906115	0.779019	1.05395
Absolute count	Maturation stages of T cell	MT_Trait503	CM CD4+ AC	GCST90001537	Central Memory CD4+ T cell Absolute Count || id:ebi-a-GCST90001537	PTSD	17	-0.0773233	0.0814504	0.342453	0.926626	-0.236966	0.0823194	0.925591	0.789018	1.0858
Relative count	Maturation stages of T cell	MT_Trait504	CM CD4+ %CD4+	GCST90001538	Central Memory CD4+ T cell %CD4+ T cell || id:ebi-a-GCST90001538	PTSD	17	-0.0605617	0.0817465	0.458786	0.917572	-0.220785	0.0996615	0.941236	0.801889	1.1048
Relative count	Maturation stages of T cell	MT_Trait505	CM CD4+ %T cell	GCST90001539	Central Memory CD4+ T cell %T cell || id:ebi-a-GCST90001539	PTSD	17	-0.140793	0.083009	0.0898637	0.64803	-0.303491	0.0219047	0.868669	0.738237	1.02215
Absolute count	Maturation stages of T cell	MT_Trait506	Naive CD4+ AC	GCST90001540	Naive CD4+ T cell Absolute Count || id:ebi-a-GCST90001540	PTSD	17	0.00252405	0.075936	0.973484	0.973484	-0.146311	0.151359	1.00253	0.863889	1.16341
Relative count	Maturation stages of T cell	MT_Trait507	Naive CD4+ %CD4+	GCST90001541	Naive CD4+ T cell %CD4+ T cell || id:ebi-a-GCST90001541	PTSD	17	0.00198841	0.0742174	0.978626	0.99077	-0.143478	0.147455	1.00199	0.86634	1.15888
Absolute count	Maturation stages of T cell	MT_Trait508	EM CD4+ AC	GCST90001542	Effector Memory CD4+ T cell Absolute Count || id:ebi-a-GCST90001542	PTSD	17	-0.00592999	0.0841957	0.943851	0.973484	-0.170954	0.159094	0.994088	0.842861	1.17245
Relative count	Maturation stages of T cell	MT_Trait509	EM CD4+ %CD4+	GCST90001543	Effector Memory CD4+ T cell %CD4+ T cell || id:ebi-a-GCST90001543	PTSD	17	0.0249215	0.0769656	0.746089	0.99077	-0.125931	0.175774	1.02523	0.881676	1.19217
Relative count	Maturation stages of T cell	MT_Trait510	EM CD4+ %T cell	GCST90001544	Effector Memory CD4+ T cell %T cell || id:ebi-a-GCST90001544	PTSD	17	-0.0367599	0.0753133	0.625483	0.99077	-0.184374	0.110854	0.963908	0.831625	1.11723
Absolute count	Maturation stages of T cell	MT_Trait511	TD CD4+ AC	GCST90001545	Terminally Differentiated CD4+ T cell Absolute Count || id:ebi-a-GCST90001545	PTSD	17	-0.0244082	0.0827719	0.768081	0.973484	-0.186641	0.137825	0.975887	0.829742	1.14777
Relative count	Maturation stages of T cell	MT_Trait512	TD CD4+ %CD4+	GCST90001546	Terminally Differentiated CD4+ T cell %CD4+ T cell || id:ebi-a-GCST90001546	PTSD	17	-0.0170721	0.0797537	0.8305	0.99077	-0.173389	0.139245	0.983073	0.84081	1.14941
Relative count	Maturation stages of T cell	MT_Trait513	TD CD4+ %T cell	GCST90001547	Terminally Differentiated CD4+ T cell %T cell || id:ebi-a-GCST90001547	PTSD	17	-0.0590884	0.0792213	0.455749	0.917572	-0.214362	0.0961854	0.942623	0.807056	1.10096
Absolute count	Maturation stages of T cell	MT_Trait522	CM CD8br AC	GCST90001548	Central Memory CD8+ T cell Absolute Count || id:ebi-a-GCST90001548	PTSD	17	-0.0404626	0.0762566	0.595688	0.926626	-0.189925	0.109	0.960345	0.827021	1.11516
Relative count	Maturation stages of T cell	MT_Trait523	CM CD8br %CD8br	GCST90001549	Central Memory CD8+ T cell %CD8+ T cell || id:ebi-a-GCST90001549	PTSD	17	-0.085013	0.0800798	0.288416	0.917572	-0.241969	0.0719434	0.9185	0.78508	1.07459
Relative count	Maturation stages of T cell	MT_Trait524	CM CD8br %T cell	GCST90001550	Central Memory CD8+ T cell %T cell || id:ebi-a-GCST90001550	PTSD	17	-0.0744298	0.0822416	0.365458	0.917572	-0.235623	0.0867638	0.928273	0.790078	1.09064
Absolute count	Maturation stages of T cell	MT_Trait525	Naive CD8br AC	GCST90001551	Naive CD8+ T cell Absolute Count || id:ebi-a-GCST90001551	PTSD	17	0.00213806	0.0546721	0.968805	0.973484	-0.105019	0.109295	1.00214	0.900307	1.11549
Relative count	Maturation stages of T cell	MT_Trait526	Naive CD8br %CD8br	GCST90001552	Naive CD8+ T cell %CD8+ T cell || id:ebi-a-GCST90001552	PTSD	17	-0.0134315	0.0598564	0.822449	0.99077	-0.13075	0.103887	0.986658	0.877437	1.10948
Relative count	Maturation stages of T cell	MT_Trait527	Naive CD8br %T cell	GCST90001553	Naive CD8+ T cell %T cell || id:ebi-a-GCST90001553	PTSD	17	0.00066058	0.0571016	0.99077	0.99077	-0.111258	0.11258	1.00066	0.894707	1.11916
Absolute count	Maturation stages of T cell	MT_Trait528	EM CD8br AC	GCST90001554	Effector Memory CD8+ T cell Absolute Count || id:ebi-a-GCST90001554	PTSD	17	0.0265688	0.0831716	0.749389	0.973484	-0.136448	0.189585	1.02692	0.872452	1.20875
Relative count	Maturation stages of T cell	MT_Trait529	EM CD8br %CD8br	GCST90001555	Effector Memory CD8+ T cell %CD8+ T cell || id:ebi-a-GCST90001555	PTSD	17	-0.0176319	0.0689522	0.798173	0.99077	-0.152778	0.117514	0.982523	0.85832	1.1247
Relative count	Maturation stages of T cell	MT_Trait530	EM CD8br %T cell	GCST90001556	Effector Memory CD8+ T cell %T cell || id:ebi-a-GCST90001556	PTSD	17	0.00999099	0.0788653	0.89919	0.99077	-0.144585	0.164567	1.01004	0.865381	1.17888
Absolute count	Maturation stages of T cell	MT_Trait531	TD CD8br AC	GCST90001557	Terminally Differentiated CD8+ T cell Absolute Count || id:ebi-a-GCST90001557	PTSD	17	0.0661263	0.0829517	0.425354	0.926626	-0.096459	0.228712	1.06836	0.908047	1.25698
Relative count	Maturation stages of T cell	MT_Trait532	TD CD8br %CD8br	GCST90001558	Terminally Differentiated CD8+ T cell %CD8+ T cell || id:ebi-a-GCST90001558	PTSD	17	0.069419	0.0813994	0.393759	0.917572	-0.0901239	0.228962	1.07189	0.913818	1.25729
Relative count	Maturation stages of T cell	MT_Trait533	TD CD8br %T cell	GCST90001559	Terminally Differentiated CD8+ T cell %T cell || id:ebi-a-GCST90001559	PTSD	17	0.0659311	0.0811029	0.416257	0.917572	-0.0930306	0.224893	1.06815	0.911166	1.25219
Absolute count	Maturation stages of T cell	MT_Trait537	CD45RA+ CD8br AC	GCST90001560	CD45RA+ CD8+ T cell Absolute Count || id:ebi-a-GCST90001560	PTSD	17	0.038461	0.0699836	0.582614	0.926626	-0.098707	0.175629	1.03921	0.906008	1.192
Relative count	Maturation stages of T cell	MT_Trait538	CD45RA+ CD8br %CD8br	GCST90001561	CD45RA+ CD8+ T cell %CD8+ T cell || id:ebi-a-GCST90001561	PTSD	17	0.0292462	0.0708464	0.679745	0.99077	-0.109613	0.168105	1.02968	0.896181	1.18306
Relative count	Maturation stages of T cell	MT_Trait539	CD45RA+ CD8br %T cell	GCST90001562	CD45RA+ CD8+ T cell %T cell || id:ebi-a-GCST90001562	PTSD	17	0.0357261	0.0768117	0.641851	0.99077	-0.114825	0.186277	1.03637	0.891522	1.20476
Absolute count	Maturation stages of T cell	MT_Trait542	CM DN (CD4-CD8-) AC	GCST90001563	Central Memory CD4-CD8- T cell Absolute Count || id:ebi-a-GCST90001563	PTSD	17	-0.0396235	0.0690152	0.565882	0.926626	-0.174893	0.0956463	0.961151	0.839547	1.10037
Relative count	Maturation stages of T cell	MT_Trait543	CM DN (CD4-CD8-) %DN	GCST90001564	Central Memory CD4-CD8- T cell %CD4-CD8- T cell || id:ebi-a-GCST90001564	PTSD	17	-0.151721	0.0902049	0.0925757	0.64803	-0.328523	0.0250802	0.859228	0.719986	1.0254
Relative count	Maturation stages of T cell	MT_Trait544	CM DN (CD4-CD8-) %T cell	GCST90001565	Central Memory CD4-CD8- T cell %T cell || id:ebi-a-GCST90001565	PTSD	17	-0.0551769	0.0704284	0.433365	0.917572	-0.193217	0.0828629	0.946318	0.824303	1.08639
Absolute count	Maturation stages of T cell	MT_Trait545	Naive DN (CD4-CD8-) AC	GCST90001566	Naive CD4-CD8- T cell Absolute Count || id:ebi-a-GCST90001566	PTSD	17	-0.0401698	0.0650579	0.53694	0.926626	-0.167683	0.0873437	0.960626	0.845622	1.09127
Relative count	Maturation stages of T cell	MT_Trait546	Naive DN (CD4-CD8-) %DN	GCST90001567	Naive CD4-CD8- T cell %CD4-CD8- T cell || id:ebi-a-GCST90001567	PTSD	17	-0.11181	0.0778788	0.151089	0.846096	-0.264453	0.0408321	0.894214	0.767626	1.04168
Relative count	Maturation stages of T cell	MT_Trait547	Naive DN (CD4-CD8-) %T cell	GCST90001568	Naive CD4-CD8- T cell %T cell || id:ebi-a-GCST90001568	PTSD	17	-0.0455395	0.0707711	0.519916	0.970509	-0.184251	0.0931719	0.955482	0.831727	1.09765
Absolute count	Maturation stages of T cell	MT_Trait548	EM DN (CD4-CD8-) AC	GCST90001569	Effector Memory CD4-CD8- T cell Absolute Count || id:ebi-a-GCST90001569	PTSD	17	0.178722	0.0798315	0.0251725	0.176208	0.0222526	0.335192	1.19569	1.0225	1.39821
Relative count	Maturation stages of T cell	MT_Trait549	EM DN (CD4-CD8-) %DN	GCST90001570	Effector Memory CD4-CD8- T cell %CD4-CD8- T cell || id:ebi-a-GCST90001570	PTSD	17	-0.0145992	0.0818715	0.858473	0.99077	-0.175067	0.145869	0.985507	0.839401	1.15704
Relative count	Maturation stages of T cell	MT_Trait550	EM DN (CD4-CD8-) %T cell	GCST90001571	Effector Memory CD4-CD8- T cell %T cell || id:ebi-a-GCST90001571	PTSD	17	0.167292	0.0937809	0.0744458	0.64803	-0.0165182	0.351103	1.1821	0.983617	1.42063
Absolute count	Maturation stages of T cell	MT_Trait551	TD DN (CD4-CD8-) AC	GCST90001572	Terminally Differentiated CD4-CD8- T cell Absolute Count || id:ebi-a-GCST90001572	PTSD	17	0.217433	0.0811653	0.00738672	0.103414	0.0583487	0.376517	1.24288	1.06008	1.4572
Relative count	Maturation stages of T cell	MT_Trait552	TD DN (CD4-CD8-) %DN	GCST90001573	Terminally Differentiated CD4-CD8- T cell %CD4-CD8- T cell || id:ebi-a-GCST90001573	PTSD	17	0.0650462	0.0819763	0.4275	0.917572	-0.0956272	0.22572	1.06721	0.908803	1.25322
Relative count	Maturation stages of T cell	MT_Trait553	TD DN (CD4-CD8-) %T cell	GCST90001574	Terminally Differentiated CD4-CD8- T cell %T cell || id:ebi-a-GCST90001574	PTSD	17	0.236625	0.0819071	0.00386533	0.108229	0.0760874	0.397163	1.26697	1.07906	1.4876
Relative count	Maturation stages of T cell	MT_Trait560	Naive CD4+ %T cell	GCST90001575	Naive CD4+ T cell %T cell || id:ebi-a-GCST90001575	PTSD	17	-0.04296	0.0777281	0.580472	0.99077	-0.195307	0.109387	0.95795	0.822582	1.11559
Relative count	B cell	N_BC_Trait3	Transitional %B cell	GCST90001576	Transitional B cell %B cell || id:ebi-a-GCST90001576	PTSD	17	0.0117025	0.0964174	0.903395	0.983796	-0.177276	0.200681	1.01177	0.837549	1.22223
Absolute count	B cell	N_BC_Trait4	Transitional AC	GCST90001577	Transitional B cell Absolute Count || id:ebi-a-GCST90001577	PTSD	17	0.0474297	0.0988026	0.631195	0.847634	-0.146223	0.241083	1.04857	0.863965	1.27263
Relative count	B cell	N_BC_Trait6	Transitional %lymphocyte	GCST90001578	Transitional B cell %lymphocyte || id:ebi-a-GCST90001578	PTSD	17	0.0367889	0.102299	0.71913	0.983796	-0.163717	0.237295	1.03747	0.848982	1.26782
Absolute count	Monocyte	N_MONO_Trait501	CD14- CD16+ monocyte AC	GCST90001579	CD14- CD16+ monocyte Absolute Count || id:ebi-a-GCST90001579	PTSD	17	-0.179649	0.0871326	0.0392276	0.196138	-0.350429	-0.00886931	0.835563	0.704386	0.99117
Absolute count	Monocyte	N_MONO_Trait503	CD14+ CD16+ monocyte AC	GCST90001580	CD14+ CD16+ monocyte Absolute Count || id:ebi-a-GCST90001580	PTSD	17	-0.0596779	0.078287	0.445883	0.472213	-0.21312	0.0937646	0.942068	0.808059	1.0983
Absolute count	Monocyte	N_MONO_Trait505	CD14- CD16- AC	GCST90001581	CD14- CD16- Absolute Count || id:ebi-a-GCST90001581	PTSD	17	-0.056433	0.0785009	0.472213	0.472213	-0.210295	0.0974288	0.94513	0.810345	1.10233
Absolute count	Monocyte	N_MONO_Trait507	CD14+ CD16- monocyte AC	GCST90001582	CD14+ CD16- monocyte Absolute Count || id:ebi-a-GCST90001582	PTSD	17	-0.0872675	0.076701	0.25522	0.425366	-0.237601	0.0630664	0.916432	0.788517	1.0651
Absolute count	Monocyte	N_MONO_Trait513	Monocyte AC	GCST90001583	Monocyte Absolute Count || id:ebi-a-GCST90001583	PTSD	17	-0.115271	0.0767398	0.133072	0.332681	-0.265681	0.0351395	0.891125	0.766684	1.03576
Relative count	Monocyte	N_MONO_Trait514	CD14- CD16+ monocyte %monocyte	GCST90001584	CD14- CD16+ monocyte %monocyte || id:ebi-a-GCST90001584	PTSD	17	-0.132114	0.0774099	0.0878815	0.213447	-0.283837	0.0196095	0.876241	0.752889	1.0198
Relative count	Monocyte	N_MONO_Trait515	CD14+ CD16+ monocyte %monocyte	GCST90001585	CD14+ CD16+ monocyte %monocyte || id:ebi-a-GCST90001585	PTSD	17	0.00224951	0.0792198	0.977346	0.977346	-0.153021	0.15752	1.00225	0.858111	1.1706
Relative count	Monocyte	N_MONO_Trait516	CD14+ CD16- monocyte %monocyte	GCST90001586	CD14+ CD16- monocyte %monocyte || id:ebi-a-GCST90001586	PTSD	17	0.111275	0.077686	0.152038	0.213447	-0.0409894	0.26354	1.1177	0.959839	1.30153
Relative count	Monocyte	N_MONO_Trait517	CD16+ monocyte %monocyte	GCST90001587	CD16+ monocyte %monocyte || id:ebi-a-GCST90001587	PTSD	17	-0.109167	0.0777108	0.160085	0.213447	-0.26148	0.0431463	0.896581	0.769911	1.04409
Relative count	TBNK	RATIO_CD3_B	T/B	GCST90001588	T/B cell || id:ebi-a-GCST90001588	PTSD	17	-0.0796074	0.0838201	0.342243	0.671753	-0.243895	0.0846799	0.923479	0.78357	1.08837
Relative count	TBNK	RATIO_CD4_CD8B	CD4/CD8br	GCST90001589	CD4+/CD8+ T cell || id:ebi-a-GCST90001589	PTSD	17	-0.0804789	0.0796934	0.312564	0.671753	-0.236678	0.0757202	0.922674	0.789245	1.07866
Absolute count	TBNK	TB_ry_Trait512	CD4+ AC	GCST90001590	CD4+ T cell Absolute Count || id:ebi-a-GCST90001590	PTSD	17	-0.060767	0.0807494	0.451728	0.944522	-0.219036	0.0975019	0.941043	0.803293	1.10241
Relative count	TBNK	TB_ry_Trait513	CD4+ %T cell	GCST90001591	CD4+ T cell %T cell || id:ebi-a-GCST90001591	PTSD	17	-0.126241	0.0810027	0.119118	0.595592	-0.285007	0.0325238	0.881402	0.752009	1.03306
Absolute count	TBNK	TB_ry_Trait515	CD8br AC	GCST90001592	CD8+ T cell Absolute Count || id:ebi-a-GCST90001592	PTSD	17	0.0358119	0.0766604	0.640393	0.993877	-0.114443	0.186066	1.03646	0.891863	1.2045
Relative count	TBNK	TB_ry_Trait516	CD8br %T cell	GCST90001593	CD8+ T cell %T cell || id:ebi-a-GCST90001593	PTSD	17	0.0517592	0.0785832	0.510118	0.69097	-0.102264	0.205782	1.05312	0.902791	1.22849
Absolute count	TBNK	TB_ry_Trait518	DP (CD4+CD8+) AC	GCST90001594	CD4+CD8+ T cell Absolute Count || id:ebi-a-GCST90001594	PTSD	17	0.00570198	0.0790644	0.942508	0.996422	-0.149264	0.160668	1.00572	0.861341	1.1743
Relative count	TBNK	TB_ry_Trait519	DP (CD4+CD8+) %T cell	GCST90001595	CD4+CD8+ T cell %T cell || id:ebi-a-GCST90001595	PTSD	3	-0.135447	0.241923	0.575563	0.724482	-0.609616	0.338722	0.873325	0.54356	1.40315
Absolute count	TBNK	TB_ry_Trait524	CD8dim AC	GCST90001596	CD8dim T cell Absolute Count || id:ebi-a-GCST90001596	PTSD	17	0.133367	0.0898121	0.137556	0.786344	-0.042665	0.309398	1.14267	0.958232	1.36261
Relative count	TBNK	TB_ry_Trait525	CD8dim %T cell	GCST90001597	CD8dim T cell %T cell || id:ebi-a-GCST90001597	PTSD	17	0.150389	0.104869	0.151554	0.637875	-0.0551543	0.355932	1.16229	0.946339	1.42751
Absolute count	TBNK	TB_ry_Trait527	DN (CD4-CD8-) AC	GCST90001598	CD4-CD8- T cell Absolute Count || id:ebi-a-GCST90001598	PTSD	17	0.214948	0.0916062	0.0189542	0.435948	0.0353994	0.394496	1.2398	1.03603	1.48364
Relative count	TBNK	TB_ry_Trait528	DN (CD4-CD8-) %T cell	GCST90001599	CD4-CD8- T cell %T cell || id:ebi-a-GCST90001599	PTSD	17	0.238668	0.103303	0.020868	0.595592	0.0361937	0.441142	1.26956	1.03686	1.55448
Absolute count	TBNK	TB_Trait501	Leukocyte AC	GCST90001600	Leukocyte Absolute Count || id:ebi-a-GCST90001600	PTSD	3	0.00581577	0.236918	0.980416	0.996422	-0.458544	0.470176	1.00583	0.632203	1.60028
Absolute count	TBNK	TB_Trait507	Lymphocyte AC	GCST90001601	Lymphocyte Absolute Count || id:ebi-a-GCST90001601	PTSD	17	0.0288595	0.079185	0.715517	0.996422	-0.126343	0.184062	1.02928	0.881312	1.20209
Relative count	TBNK	TB_Trait508	Lymphocyte %leukocyte	GCST90001602	Lymphocyte %leukocyte || id:ebi-a-GCST90001602	PTSD	17	0.0695734	0.0806158	0.388124	0.671753	-0.0884335	0.22758	1.07205	0.915364	1.25556
Absolute count	TBNK	TB_Trait509	T cell AC	GCST90001603	T cell Absolute Count || id:ebi-a-GCST90001603	PTSD	17	0.00251984	0.0779211	0.974202	0.996422	-0.150205	0.155245	1.00252	0.860531	1.16794
Relative count	TBNK	TB_Trait510	T cell %lymphocyte	GCST90001604	T cell %lymphocyte || id:ebi-a-GCST90001604	PTSD	17	-0.0564291	0.0780956	0.469947	0.69097	-0.209496	0.0966383	0.945133	0.810993	1.10146
Relative count	TBNK	TB_Trait511	T cell %leukocyte	GCST90001605	T cell %leukocyte || id:ebi-a-GCST90001605	PTSD	17	0.042625	0.0769418	0.579586	0.724482	-0.108181	0.193431	1.04355	0.897465	1.21341
Relative count	TBNK	TB_Trait514	CD4+ %leukocyte	GCST90001606	CD4+ T cell %leukocyte || id:ebi-a-GCST90001606	PTSD	17	-0.148432	0.0919527	0.10648	0.595592	-0.328659	0.0317955	0.862059	0.719888	1.03231
Relative count	TBNK	TB_Trait517	CD8br %leukocyte	GCST90001607	CD8+ T cell %leukocyte || id:ebi-a-GCST90001607	PTSD	17	0.0279954	0.0784844	0.721316	0.832288	-0.125834	0.181825	1.02839	0.881761	1.1994
Relative count	TBNK	TB_Trait520	DP (CD4+CD8+) %leukocyte	GCST90001608	CD4+CD8+ T cell %leukocyte || id:ebi-a-GCST90001608	PTSD	17	0.00745127	0.0785233	0.9244	0.967396	-0.146454	0.161357	1.00748	0.863765	1.1751
Absolute count	TBNK	TB_Trait521	CD4+ CD8dim AC	GCST90001609	CD4+ CD8dim T cell Absolute Count || id:ebi-a-GCST90001609	PTSD	17	-0.139897	0.0803188	0.0815481	0.786344	-0.297322	0.0175277	0.869448	0.742805	1.01768
Relative count	TBNK	TB_Trait522	CD4+ CD8dim %lymphocyte	GCST90001610	CD4+ CD8dim T cell %lymphocyte || id:ebi-a-GCST90001610	PTSD	17	-0.138185	0.0782841	0.0775348	0.595592	-0.291622	0.0152519	0.870938	0.747051	1.01537
Relative count	TBNK	TB_Trait523	CD4+ CD8dim %leukocyte	GCST90001611	CD4+ CD8dim T cell %leukocyte || id:ebi-a-GCST90001611	PTSD	17	-0.145038	0.078577	0.0649209	0.595592	-0.299048	0.00897332	0.86499	0.741523	1.00901
Relative count	TBNK	TB_Trait526	CD8dim %leukocyte	GCST90001612	CD8dim T cell %leukocyte || id:ebi-a-GCST90001612	PTSD	17	0.134937	0.103328	0.191584	0.637875	-0.0675858	0.337459	1.14446	0.934648	1.40138
Relative count	TBNK	TB_Trait529	DN (CD4-CD8-) %leukocyte	GCST90001613	CD4-CD8- T cell %leukocyte || id:ebi-a-GCST90001613	PTSD	17	0.220267	0.10072	0.0287476	0.595592	0.0228564	0.417677	1.24641	1.02312	1.51843
Relative count	TBNK	TB_Trait532	CD8br and CD8dim %leukocyte	GCST90001614	CD8+ and CD8dim T cell %leukocyte || id:ebi-a-GCST90001614	PTSD	17	0.0701877	0.0784611	0.371026	0.671753	-0.083596	0.223971	1.07271	0.919803	1.25104
Absolute count	TBNK	TB_Trait533	TCRgd AC	GCST90001615	TCRgd T cell Absolute Count || id:ebi-a-GCST90001615	PTSD	17	0.078059	0.078065	0.317348	0.786344	-0.0749484	0.231066	1.08119	0.927791	1.25994
Relative count	TBNK	TB_Trait534	TCRgd %T cell	GCST90001616	TCRgd T cell %T cell || id:ebi-a-GCST90001616	PTSD	17	0.0804248	0.0798944	0.314109	0.671753	-0.0761683	0.237018	1.08375	0.92666	1.26746
Relative count	TBNK	TB_Trait535	TCRgd %lymphocyte	GCST90001617	TCRgd T cell %lymphocyte || id:ebi-a-GCST90001617	PTSD	17	0.0704679	0.0795778	0.375875	0.671753	-0.0855045	0.22644	1.07301	0.918049	1.25413
Absolute count	TBNK	TB_Trait536	HLA DR+ T cell AC	GCST90001618	HLA DR+ T cell Absolute Count || id:ebi-a-GCST90001618	PTSD	17	0.00200191	0.100807	0.984156	0.996422	-0.19558	0.199584	1.002	0.822358	1.22089
Relative count	TBNK	TB_Trait537	HLA DR+ T cell%T cell	GCST90001619	HLA DR+ T cell%T cell || id:ebi-a-GCST90001619	PTSD	17	-0.000476147	0.0999305	0.996198	0.996198	-0.19634	0.195388	0.999524	0.821733	1.21578
Relative count	TBNK	TB_Trait538	HLA DR+ T cell%lymphocyte	GCST90001620	HLA DR+ T cell%lymphocyte || id:ebi-a-GCST90001620	PTSD	17	-0.0145155	0.100932	0.885647	0.967396	-0.212342	0.183311	0.985589	0.808688	1.20119
Absolute count	TBNK	TB_Trait539	NKT AC	GCST90001621	Natural Killer T Absolute Count || id:ebi-a-GCST90001621	PTSD	17	0.0966463	0.0799646	0.226811	0.786344	-0.0600843	0.253377	1.10147	0.941685	1.28837
Relative count	TBNK	TB_Trait540	NKT %T cell	GCST90001622	Natural Killer T %T cell || id:ebi-a-GCST90001622	PTSD	17	0.0989222	0.0799867	0.216186	0.637875	-0.0578517	0.255696	1.10398	0.94379	1.29136
Relative count	TBNK	TB_Trait541	NKT %lymphocyte	GCST90001623	Natural Killer T %lymphocyte || id:ebi-a-GCST90001623	PTSD	17	0.0837274	0.0804583	0.298047	0.671753	-0.0739708	0.241426	1.08733	0.928699	1.27306
Absolute count	TBNK	TB_Trait542	HLA DR+ CD4+ AC	GCST90001624	HLA DR+ CD4+ T cell Absolute Count || id:ebi-a-GCST90001624	PTSD	17	-0.0391196	0.077083	0.611805	0.993877	-0.190202	0.111963	0.961636	0.826792	1.11847
Relative count	TBNK	TB_Trait543	HLA DR+ CD4+ %T cell	GCST90001625	HLA DR+ CD4+ T cell %T cell || id:ebi-a-GCST90001625	PTSD	17	-0.0306369	0.0737034	0.677645	0.824163	-0.175096	0.113822	0.969828	0.839377	1.12055
Relative count	TBNK	TB_Trait544	HLA DR+ CD4+ %lymphocyte	GCST90001626	HLA DR+ CD4+ T cell %lymphocyte || id:ebi-a-GCST90001626	PTSD	17	-0.0455593	0.0711681	0.522066	0.69097	-0.185049	0.0939303	0.955463	0.831064	1.09848
Absolute count	TBNK	TB_Trait545	HLA DR+ CD8br AC	GCST90001627	HLA DR+ CD8+ T cell Absolute Count || id:ebi-a-GCST90001627	PTSD	17	-0.000468818	0.104552	0.996422	0.996422	-0.205391	0.204453	0.999531	0.814329	1.22685
Relative count	TBNK	TB_Trait546	HLA DR+ CD8br %T cell	GCST90001628	HLA DR+ CD8+ T cell %T cell || id:ebi-a-GCST90001628	PTSD	17	-0.000738612	0.0971098	0.993931	0.996198	-0.191074	0.189597	0.999262	0.826072	1.20876
Relative count	TBNK	TB_Trait547	HLA DR+ CD8br %lymphocyte	GCST90001629	HLA DR+ CD8+ T cell %lymphocyte || id:ebi-a-GCST90001629	PTSD	17	-0.0113401	0.0997297	0.909469	0.967396	-0.20681	0.18413	0.988724	0.813174	1.20217
Absolute count	TBNK	TB_Trait548	CD8br NKT AC	GCST90001630	CD8+ Natural Killer T Absolute Count || id:ebi-a-GCST90001630	PTSD	17	0.0818021	0.079555	0.303834	0.786344	-0.0741257	0.23773	1.08524	0.928555	1.26837
Relative count	TBNK	TB_Trait549	CD8br NKT %T cell	GCST90001631	CD8+ Natural Killer T %T cell || id:ebi-a-GCST90001631	PTSD	17	0.0816054	0.0784564	0.298276	0.671753	-0.0721691	0.23538	1.08503	0.930374	1.26539
Relative count	TBNK	TB_Trait550	CD8br NKT %lymphocyte	GCST90001632	CD8+ Natural Killer T %lymphocyte || id:ebi-a-GCST90001632	PTSD	17	0.0721549	0.0789359	0.360667	0.671753	-0.0825596	0.226869	1.07482	0.920757	1.25467
Absolute count	TBNK	TB_Trait551	CD8dim NKT AC	GCST90001633	CD8dim Natural Killer T Absolute Count || id:ebi-a-GCST90001633	PTSD	17	0.108145	0.0809263	0.181439	0.786344	-0.0504707	0.266761	1.11421	0.950782	1.30573
Relative count	TBNK	TB_Trait552	CD8dim NKT %T cell	GCST90001634	CD8dim Natural Killer T %T cell || id:ebi-a-GCST90001634	PTSD	17	0.115413	0.0871142	0.18522	0.637875	-0.0553304	0.286157	1.12234	0.946173	1.3313
Relative count	TBNK	TB_Trait553	CD8dim NKT %lymphocyte	GCST90001635	CD8dim Natural Killer T %lymphocyte || id:ebi-a-GCST90001635	PTSD	17	0.105179	0.0856507	0.219447	0.637875	-0.0626963	0.273055	1.11091	0.939229	1.31397
Absolute count	TBNK	TB_Trait554	DN (CD4-CD8-) NKT AC	GCST90001636	CD4-CD8- Natural Killer T Absolute Count || id:ebi-a-GCST90001636	PTSD	3	-0.0184008	0.291818	0.949722	0.996422	-0.590363	0.553562	0.981768	0.554126	1.73944
Relative count	TBNK	TB_Trait555	DN (CD4-CD8-) NKT %T cell	GCST90001637	CD4-CD8- Natural Killer T %T cell || id:ebi-a-GCST90001637	PTSD	17	0.174694	0.0986201	0.0764969	0.595592	-0.0186013	0.367989	1.19088	0.981571	1.44483
Relative count	TBNK	TB_Trait556	DN (CD4-CD8-) NKT %lymphocyte	GCST90001638	CD4-CD8- Natural Killer T %lymphocyte || id:ebi-a-GCST90001638	PTSD	17	0.164752	0.0978423	0.0922095	0.595592	-0.0270186	0.356523	1.1791	0.973343	1.42835
Absolute count	TBNK	TB_Trait560	CD3- lymphocyte AC	GCST90001639	CD3- lymphocyte Absolute Count || id:ebi-a-GCST90001639	PTSD	17	0.075471	0.0794064	0.341889	0.786344	-0.0801655	0.231108	1.07839	0.922964	1.25999
Relative count	TBNK	TB_Trait561	CD3- lymphocyte %lymphocyte	GCST90001640	CD3- lymphocyte %lymphocyte || id:ebi-a-GCST90001640	PTSD	6	-0.117957	0.142152	0.406652	0.677754	-0.396575	0.16066	0.888734	0.67262	1.17429
Relative count	TBNK	TB_Trait562	CD3- lymphocyte %leukocyte	GCST90001641	CD3- lymphocyte %leukocyte || id:ebi-a-GCST90001641	PTSD	17	0.109125	0.0902872	0.2268	0.637875	-0.0678379	0.286088	1.1153	0.934412	1.33121
Absolute count	TBNK	TB_Trait563	B cell AC	GCST90001642	B cell Absolute Count || id:ebi-a-GCST90001642	PTSD	17	0.08491	0.0776368	0.274094	0.786344	-0.0672581	0.237078	1.08862	0.934954	1.26754
Relative count	TBNK	TB_Trait564	B cell % CD3- lymphocyte	GCST90001643	B cell %CD3- lymphocyte || id:ebi-a-GCST90001643	PTSD	17	0.0504885	0.0762635	0.507954	0.69097	-0.098988	0.199965	1.05178	0.905754	1.22136
Relative count	TBNK	TB_Trait565	B cell %lymphocyte	GCST90001644	B cell %lymphocyte || id:ebi-a-GCST90001644	PTSD	17	0.0797493	0.0788283	0.311689	0.671753	-0.0747542	0.234253	1.08302	0.927972	1.26396
Absolute count	TBNK	TB_Trait566	NK AC	GCST90001645	Natural Killer Absolute Count || id:ebi-a-GCST90001645	PTSD	17	0.0352128	0.0771717	0.648181	0.993877	-0.116044	0.186469	1.03584	0.890436	1.20499
Relative count	TBNK	TB_Trait567	NK %CD3- lymphocyte	GCST90001646	Natural Killer %CD3- lymphocyte || id:ebi-a-GCST90001646	PTSD	17	-0.029126	0.0765657	0.703645	0.832288	-0.179195	0.120943	0.971294	0.835943	1.12856
Relative count	TBNK	TB_Trait568	NK %lymphocyte	GCST90001647	Natural Killer %lymphocyte || id:ebi-a-GCST90001647	PTSD	17	0.0190931	0.0745298	0.797811	0.897537	-0.126985	0.165172	1.01928	0.880747	1.1796
Absolute count	TBNK	TB_Trait569	HLA DR+ NK AC	GCST90001648	HLA DR+ Natural Killer Absolute Count || id:ebi-a-GCST90001648	PTSD	17	-0.0254227	0.0891207	0.775444	0.996422	-0.200099	0.149254	0.974898	0.818649	1.16097
Relative count	TBNK	TB_Trait570	HLA DR+ NK %NK	GCST90001649	HLA DR+ Natural Killer %Natural Killer || id:ebi-a-GCST90001649	PTSD	17	-0.0712328	0.0907271	0.432376	0.690351	-0.249058	0.106592	0.931245	0.779535	1.11248
Relative count	TBNK	TB_Trait571	HLA DR+ NK %CD3- lymphocyte	GCST90001650	HLA DR+ Natural Killer %CD3- lymphocyte || id:ebi-a-GCST90001650	PTSD	17	-0.0617747	0.0916833	0.500449	0.69097	-0.241474	0.117925	0.940095	0.785469	1.12516
Absolute count	TBNK	TB_Trait575	Granulocyte AC	GCST90001651	Granulocyte Absolute Count || id:ebi-a-GCST90001651	PTSD	17	-0.0528725	0.0854194	0.535933	0.993877	-0.220295	0.11455	0.948501	0.802282	1.12137
Relative count	TBNK	TB_Trait576	Granulocyte %leukocyte	GCST90001652	Granulocyte %leukocyte || id:ebi-a-GCST90001652	PTSD	17	-0.0628322	0.0822458	0.444893	0.690351	-0.224034	0.0983695	0.939101	0.799288	1.10337
Relative count	Treg	Treg_Trait505	CD28- DN (CD4-CD8-) %DN	GCST90001653	CD28- CD4-CD8- T cell %CD4-CD8- T cell || id:ebi-a-GCST90001653	PTSD	17	0.203846	0.0810102	0.0118594	0.12758	0.045066	0.362626	1.22611	1.0461	1.4371
Absolute count	Treg	Treg_Trait506	CD28- DN (CD4-CD8-) AC	GCST90001654	CD28- CD4-CD8- T cell Absolute Count || id:ebi-a-GCST90001654	PTSD	17	0.247008	0.0880875	0.00504543	0.0706361	0.0743563	0.419659	1.28019	1.07719	1.52144
Relative count	Treg	Treg_Trait507	CD28+ DN (CD4-CD8-) %T cell	GCST90001655	CD28+ CD4-CD8- T cell %T cell || id:ebi-a-GCST90001655	PTSD	17	0.0976567	0.0890922	0.273021	0.640434	-0.076964	0.272277	1.10258	0.925923	1.31295
Relative count	Treg	Treg_Trait508	CD28+ DN (CD4-CD8-) %DN	GCST90001656	CD28+ CD4-CD8- T cell %CD4-CD8- T cell || id:ebi-a-GCST90001656	PTSD	17	-0.203846	0.0810102	0.0118594	0.12758	-0.362626	-0.045066	0.815588	0.695847	0.955934
Absolute count	Treg	Treg_Trait509	CD28+ DN (CD4-CD8-) AC	GCST90001657	CD28+ CD4-CD8- T cell Absolute Count || id:ebi-a-GCST90001657	PTSD	17	0.113766	0.0711534	0.109848	0.581974	-0.0256951	0.253226	1.12049	0.974632	1.28817
Relative count	Treg	Treg_Trait512	CD39+ CD4+ %T cell	GCST90001658	CD39+ CD4+ T cell %T cell || id:ebi-a-GCST90001658	PTSD	17	-0.143712	0.0782416	0.0662439	0.519926	-0.297065	0.00964174	0.866137	0.742996	1.00969
Relative count	Treg	Treg_Trait513	CD39+ CD4+ %CD4+	GCST90001659	CD39+ CD4+ T cell %CD4+ T cell || id:ebi-a-GCST90001659	PTSD	17	-0.105794	0.0782551	0.176403	0.519926	-0.259174	0.0475859	0.89961	0.771689	1.04874
Absolute count	Treg	Treg_Trait514	CD39+ CD4+ AC	GCST90001660	CD39+ CD4+ T cell Absolute Count || id:ebi-a-GCST90001660	PTSD	17	-0.129016	0.0820641	0.115919	0.581974	-0.289862	0.0318297	0.87896	0.748367	1.03234
Relative count	Treg	Treg_Trait574	CD28- CD8dim %T cell	GCST90001661	CD28- CD8dim T cell %T cell || id:ebi-a-GCST90001661	PTSD	17	0.286795	0.08909	0.00128568	0.0719981	0.112178	0.461411	1.33215	1.11871	1.58631
Relative count	Treg	Treg_Trait575	CD28- CD8dim %CD8dim	GCST90001662	CD28- CD8dim T cell %CD8dim T cell || id:ebi-a-GCST90001662	PTSD	17	0.220761	0.0796313	0.00556644	0.12758	0.0646832	0.376838	1.24702	1.06682	1.45767
Absolute count	Treg	Treg_Trait576	CD28- CD8dim AC	GCST90001663	CD28- CD8dim T cell Absolute Count || id:ebi-a-GCST90001663	PTSD	16	0.270131	0.0825991	0.00107401	0.029753	0.108484	0.432267	1.31046	1.11459	1.54075
Relative count	Treg	Treg_Trait577	CD28+ CD45RA+ CD8dim %T cell	GCST90001664	CD28+ CD45RA+ CD8dim T cell %T cell || id:ebi-a-GCST90001664	PTSD	17	0.0472177	0.0751265	0.52967	0.858586	-0.10003	0.194466	1.04835	0.90481	1.21466
Relative count	Treg	Treg_Trait578	CD28+ CD45RA+ CD8dim %CD8dim	GCST90001665	CD28+ CD45RA+ CD8dim T cell %CD8dim T cell || id:ebi-a-GCST90001665	PTSD	17	-0.117398	0.079657	0.140539	0.519926	-0.273525	0.0387301	0.889232	0.760693	1.03949
Absolute count	Treg	Treg_Trait579	CD28+ CD45RA+ CD8dim AC	GCST90001666	CD28+ CD45RA+ CD8dim T cell Absolute Count || id:ebi-a-GCST90001666	PTSD	17	0.0525946	0.0714673	0.461776	0.861981	-0.0874812	0.19267	1.054	0.916236	1.21248
Relative count	Treg	Treg_Trait580	CD28+ CD45RA- CD8dim %T cell	GCST90001667	CD28+ CD45RA- CD8dim T cell %T cell || id:ebi-a-GCST90001667	PTSD	17	0.0426303	0.0923461	0.644342	0.975221	-0.138368	0.223629	1.04355	0.870778	1.25061
Relative count	Treg	Treg_Trait581	CD28+ CD45RA- CD8dim %CD8dim	GCST90001668	CD28+ CD45RA- CD8dim T cell %CD8dim T cell || id:ebi-a-GCST90001668	PTSD	17	-0.208223	0.0809133	0.0100702	0.12758	-0.366813	-0.0496331	0.812026	0.692939	0.951579
Absolute count	Treg	Treg_Trait582	CD28+ CD45RA- CD8dim AC	GCST90001669	CD28+ CD45RA- CD8dim T cell Absolute Count || id:ebi-a-GCST90001669	PTSD	17	0.0500407	0.0822557	0.542952	0.888383	-0.11118	0.211262	1.05131	0.894777	1.23524
Relative count	Treg	Treg_Trait585	CD39+ CD8br %T cell	GCST90001670	CD39+ CD8+ T cell %T cell || id:ebi-a-GCST90001670	PTSD	17	-0.100524	0.0814772	0.217289	0.608409	-0.260219	0.0591712	0.904363	0.770883	1.06096
Relative count	Treg	Treg_Trait586	CD39+ CD8br %CD8br	GCST90001671	CD39+ CD8+ T cell %CD8+ T cell || id:ebi-a-GCST90001671	PTSD	17	-0.117767	0.0815532	0.148724	0.519926	-0.277612	0.0420771	0.888903	0.757591	1.04297
Absolute count	Treg	Treg_Trait587	CD39+ CD8br AC	GCST90001672	CD39+ CD8+ T cell Absolute Count || id:ebi-a-GCST90001672	PTSD	17	-0.0809117	0.0828648	0.328851	0.801965	-0.243327	0.0815033	0.922275	0.784015	1.08492
Relative count	Treg	Treg_Trait588	CD28- CD127- CD25++ CD8br %T cell	GCST90001673	CD28- CD127- CD25++ CD8+ T cell %T cell || id:ebi-a-GCST90001673	PTSD	17	0.134061	0.0845315	0.112755	0.519926	-0.0316206	0.299743	1.14346	0.968874	1.34951
Relative count	Treg	Treg_Trait589	CD28- CD127- CD25++ CD8br %CD8br	GCST90001674	CD28- CD127- CD25++ CD8+ T cell %CD8+ T cell || id:ebi-a-GCST90001674	PTSD	17	0.126053	0.0850045	0.138103	0.519926	-0.0405562	0.292662	1.13434	0.960255	1.33999
Absolute count	Treg	Treg_Trait590	CD28- CD127- CD25++ CD8br AC	GCST90001675	CD28- CD127- CD25++ CD8+ T cell Absolute Count || id:ebi-a-GCST90001675	PTSD	17	0.125066	0.0814598	0.124709	0.581974	-0.0345955	0.284727	1.13322	0.965996	1.3294
Relative count	Treg	Treg_Trait591	CD28- CD25++ CD8br %T cell	GCST90001676	CD28- CD25++ CD8+ T cell %T cell || id:ebi-a-GCST90001676	PTSD	3	0.331177	0.303047	0.274472	0.640434	-0.262796	0.92515	1.39261	0.768899	2.52225
Relative count	Treg	Treg_Trait592	CD28- CD25++ CD8br %CD8br	GCST90001677	CD28- CD25++ CD8+ T cell %CD8+ T cell || id:ebi-a-GCST90001677	PTSD	17	0.140878	0.0792156	0.0753354	0.519926	-0.0143842	0.296141	1.15128	0.985719	1.34466
Absolute count	Treg	Treg_Trait593	CD28- CD25++ CD8br AC	GCST90001678	CD28- CD25++ CD8+ T cell Absolute Count || id:ebi-a-GCST90001678	PTSD	17	0.147196	0.0763546	0.0538803	0.502883	-0.00245878	0.296851	1.15858	0.997544	1.34561
Relative count	Treg	Treg_Trait594	CD25++ CD8br %T cell	GCST90001679	CD25++ CD8+ T cell %T cell || id:ebi-a-GCST90001679	PTSD	17	0.0321683	0.0845762	0.703688	0.981395	-0.133601	0.197938	1.03269	0.874939	1.21889
Relative count	Treg	Treg_Trait595	CD25++ CD8br %CD8br	GCST90001680	CD25++ CD8+ T cell %CD8+ T cell || id:ebi-a-GCST90001680	PTSD	17	-0.0172324	0.0832177	0.83595	0.981395	-0.180339	0.145874	0.982915	0.834987	1.15705
Absolute count	Treg	Treg_Trait596	CD25++ CD8br AC	GCST90001681	CD25++ CD8+ T cell Absolute Count || id:ebi-a-GCST90001681	PTSD	17	0.0521092	0.0847296	0.538551	0.888383	-0.113961	0.218179	1.05349	0.892293	1.24381
Relative count	Treg	Treg_Trait597	CD127- CD8br %T cell	GCST90001682	CD127- CD8+ T cell %T cell || id:ebi-a-GCST90001682	PTSD	17	0.0182153	0.0805382	0.82107	0.981395	-0.13964	0.17607	1.01838	0.869672	1.19252
Relative count	Treg	Treg_Trait598	CD127- CD8br %CD8br	GCST90001683	CD127- CD8+ T cell %CD8+ T cell || id:ebi-a-GCST90001683	PTSD	17	-0.0168061	0.0769136	0.827035	0.981395	-0.167557	0.133945	0.983334	0.845729	1.14333
Absolute count	Treg	Treg_Trait599	CD127- CD8br AC	GCST90001684	CD127- CD8+ T cell Absolute Count || id:ebi-a-GCST90001684	PTSD	17	0.0158319	0.0833165	0.849293	0.914623	-0.147468	0.179132	1.01596	0.86289	1.19618
Relative count	Treg	Treg_Trait600	CD28- CD8br %T cell	GCST90001685	CD28- CD8+ T cell %T cell || id:ebi-a-GCST90001685	PTSD	17	0.0812279	0.0790408	0.304104	0.654994	-0.073692	0.236148	1.08462	0.928958	1.26636
Relative count	Treg	Treg_Trait601	CD28- CD8br %CD8br	GCST90001686	CD28- CD8+ T cell %CD8+ T cell || id:ebi-a-GCST90001686	PTSD	17	0.0834447	0.0730129	0.25309	0.640434	-0.0596605	0.22655	1.08703	0.942084	1.25427
Absolute count	Treg	Treg_Trait602	CD28- CD8br AC	GCST90001687	CD28- CD8+ T cell Absolute Count || id:ebi-a-GCST90001687	PTSD	17	0.0907011	0.0812704	0.264404	0.801965	-0.0685888	0.249991	1.09494	0.933711	1.28401
Relative count	Treg	Treg_Trait603	CD28+ CD45RA+ CD8br %T cell	GCST90001688	CD28+ CD45RA+ CD8+ T cell %T cell || id:ebi-a-GCST90001688	PTSD	17	0.0578669	0.0610254	0.343005	0.686011	-0.0617428	0.177477	1.05957	0.940125	1.1942
Relative count	Treg	Treg_Trait604	CD28+ CD45RA+ CD8br %CD8br	GCST90001689	CD28+ CD45RA+ CD8+ T cell %CD8+ T cell || id:ebi-a-GCST90001689	PTSD	17	0.0234136	0.0610269	0.70123	0.981395	-0.0961992	0.143026	1.02369	0.908283	1.15376
Absolute count	Treg	Treg_Trait605	CD28+ CD45RA+ CD8br AC	GCST90001690	CD28+ CD45RA+ CD8+ T cell Absolute Count || id:ebi-a-GCST90001690	PTSD	17	0.050575	0.0566923	0.372341	0.801965	-0.0605419	0.161692	1.05188	0.941254	1.1755
Relative count	Treg	Treg_Trait606	CD28+ CD45RA- CD8br %T cell	GCST90001691	CD28+ CD45RA- CD8+ T cell %T cell || id:ebi-a-GCST90001691	PTSD	17	-0.10396	0.091755	0.257207	0.640434	-0.2838	0.0758797	0.901261	0.752917	1.07883
Relative count	Treg	Treg_Trait607	CD28+ CD45RA- CD8br %CD8br	GCST90001692	CD28+ CD45RA- CD8+ T cell %CD8+ T cell || id:ebi-a-GCST90001692	PTSD	17	-0.131742	0.0930894	0.157004	0.519926	-0.314197	0.0507133	0.876567	0.730375	1.05202
Absolute count	Treg	Treg_Trait608	CD28+ CD45RA- CD8br AC	GCST90001693	CD28+ CD45RA- CD8+ T cell Absolute Count || id:ebi-a-GCST90001693	PTSD	17	-0.0738242	0.0821885	0.369063	0.801965	-0.234914	0.0872653	0.928835	0.790639	1.09119
Relative count	Treg	Treg_Trait611	CD28- DN (CD4-CD8-) %T cell	GCST90001694	CD28- CD4-CD8- T cell %T cell || id:ebi-a-GCST90001694	PTSD	17	0.254092	0.103045	0.0136693	0.12758	0.0521241	0.456061	1.28929	1.05351	1.57785
Absolute count	Treg	Treg_Trait700	CD45RA- CD28- CD8br AC	GCST90001695	CD45RA- CD28- CD8+ T cell Absolute Count || id:ebi-a-GCST90001695	PTSD	17	9.00204	8.53097	0.291326	0.801965	-7.71867	25.7227	8119.6	0.00044445	1.48336e+11
Relative count	Treg	Treg_Trait701	CD45RA- CD28- CD8br %CD8br	GCST90001696	CD45RA- CD28- CD8+ T cell %CD8+ T cell || id:ebi-a-GCST90001696	PTSD	17	0.739363	0.989547	0.454959	0.849257	-1.20015	2.67888	2.0946	0.301149	14.5687
Relative count	Treg	Treg_Trait702	CD45RA- CD28- CD8br %T cell	GCST90001697	CD45RA- CD28- CD8+ T cell %T cell || id:ebi-a-GCST90001697	PTSD	17	0.378136	0.398112	0.342203	0.686011	-0.402164	1.15844	1.45956	0.668871	3.18495
Absolute count	Treg	Treg_Trait706	CD45RA+ CD28- CD8br AC	GCST90001698	CD45RA+ CD28- CD8+ T cell Absolute Count || id:ebi-a-GCST90001698	PTSD	17	-2.7108	11.5515	0.814465	0.914623	-25.3518	19.9302	0.0664835	9.76896e-12	4.52459e+08
Relative count	Treg	Treg_Trait707	CD45RA+ CD28- CD8br %CD8br	GCST90001699	CD45RA+ CD28- CD8+ T cell %CD8+ T cell || id:ebi-a-GCST90001699	PTSD	17	0.669535	1.12556	0.551948	0.858586	-1.53657	2.87564	1.95333	0.215117	17.7368
Relative count	Treg	Treg_Trait708	CD45RA+ CD28- CD8br %T cell	GCST90001700	CD45RA+ CD28- CD8+ T cell %T cell || id:ebi-a-GCST90001700	PTSD	17	0.143129	0.484314	0.76759	0.981395	-0.806126	1.09238	1.15388	0.446585	2.98137
MFI	B cell	Bcells.trait111	BAFF-R on CD20- CD38-	GCST90001701	BAFF-R on CD20- CD38- B cell || id:ebi-a-GCST90001701	PTSD	17	-0.0487991	0.0813515	0.548603	0.993211	-0.208248	0.11065	0.952372	0.812006	1.117
MFI	B cell	Bcells.trait112	BAFF-R on CD24+ CD27+	GCST90001702	BAFF-R on CD24+ CD27+ B cell || id:ebi-a-GCST90001702	PTSD	17	-0.0230741	0.0801226	0.773358	0.993211	-0.180114	0.133966	0.97719	0.835175	1.14335
MFI	B cell	Bcells.trait137	BAFF-R on IgD+ CD24+	GCST90001703	BAFF-R on IgD+ CD24+ B cell || id:ebi-a-GCST90001703	PTSD	17	-0.0173421	0.0801095	0.828614	0.993211	-0.174357	0.139672	0.982807	0.839997	1.1499
MFI	B cell	Bcells.trait138	BAFF-R on IgD+ CD24-	GCST90001704	BAFF-R on IgD+ CD24- B cell || id:ebi-a-GCST90001704	PTSD	17	-0.0207187	0.0800096	0.795672	0.993211	-0.177537	0.1361	0.979494	0.83733	1.1458
MFI	B cell	Bcells.trait139	BAFF-R on IgD+ CD38-	GCST90001705	BAFF-R on IgD+ CD38- B cell || id:ebi-a-GCST90001705	PTSD	17	-0.00187768	0.0799445	0.981262	0.993211	-0.158569	0.154814	0.998124	0.853364	1.16744
MFI	B cell	Bcells.trait140	BAFF-R on IgD+ CD38- naive	GCST90001706	BAFF-R on IgD+ CD38- naive B cell || id:ebi-a-GCST90001706	PTSD	16	-0.0284083	0.116971	0.80811	0.993211	-0.257672	0.200855	0.971991	0.772849	1.22245
MFI	B cell	Bcells.trait141	BAFF-R on IgD+ CD38- unsw mem	GCST90001707	BAFF-R on IgD+ CD38- unswitched memory B cell || id:ebi-a-GCST90001707	PTSD	16	-0.00561525	0.128415	0.965122	0.993211	-0.257309	0.246079	0.9944	0.773129	1.279
MFI	B cell	Bcells.trait142	BAFF-R on IgD+ CD38br	GCST90001708	BAFF-R on IgD+ CD38+ B cell || id:ebi-a-GCST90001708	PTSD	17	-0.0502801	0.0802196	0.530803	0.993211	-0.207511	0.10695	0.950963	0.812605	1.11288
MFI	B cell	Bcells.trait143	BAFF-R on IgD+ CD38dim	GCST90001709	BAFF-R on IgD+ CD38dim B cell || id:ebi-a-GCST90001709	PTSD	17	-0.0409537	0.0800574	0.608963	0.993211	-0.197866	0.115959	0.959874	0.82048	1.12295
MFI	B cell	Bcells.trait147	BAFF-R on IgD- CD24-	GCST90001710	BAFF-R on IgD- CD24- B cell || id:ebi-a-GCST90001710	PTSD	17	-0.0699087	0.0799017	0.38161	0.993211	-0.226516	0.0866986	0.932479	0.797307	1.09057
MFI	B cell	Bcells.trait148	BAFF-R on IgD- CD27-	GCST90001711	BAFF-R on IgD- CD27- B cell || id:ebi-a-GCST90001711	PTSD	17	-0.0614143	0.0797148	0.441047	0.993211	-0.217655	0.0948266	0.940434	0.804403	1.09947
MFI	B cell	Bcells.trait149	BAFF-R on IgD- CD38-	GCST90001712	BAFF-R on IgD- CD38- B cell || id:ebi-a-GCST90001712	PTSD	17	-0.026351	0.0799262	0.741633	0.993211	-0.183006	0.130304	0.973993	0.832763	1.13918
MFI	B cell	Bcells.trait150	BAFF-R on IgD- CD38br	GCST90001713	BAFF-R on IgD- CD38+ B cell || id:ebi-a-GCST90001713	PTSD	17	-0.0760512	0.0868579	0.381258	0.993211	-0.246293	0.0941903	0.926769	0.781693	1.09877
MFI	B cell	Bcells.trait151	BAFF-R on IgD- CD38dim	GCST90001714	BAFF-R on IgD- CD38dim B cell || id:ebi-a-GCST90001714	PTSD	3	0.281109	0.242177	0.24574	0.840688	-0.193557	0.755776	1.3246	0.824022	2.12926
MFI	B cell	Bcells.trait154	BAFF-R on memory B cell	GCST90001715	BAFF-R on memory B cell || id:ebi-a-GCST90001715	PTSD	17	-0.0255014	0.0800273	0.749986	0.993211	-0.182355	0.131352	0.974821	0.833306	1.14037
MFI	B cell	Bcells.trait156	BAFF-R on naive-mature B cell	GCST90001716	BAFF-R on naive-mature B cell || id:ebi-a-GCST90001716	PTSD	17	-0.0285089	0.0801752	0.722153	0.993211	-0.185652	0.128634	0.971894	0.830562	1.13727
MFI	B cell	Bcells.trait157	BAFF-R on unsw mem	GCST90001717	BAFF-R on unswitched memory B cell || id:ebi-a-GCST90001717	PTSD	17	-0.0309493	0.0800406	0.699001	0.993211	-0.187829	0.12593	0.969525	0.828757	1.1342
MFI	B cell	Bcells.trait159	BAFF-R on sw mem	GCST90001718	BAFF-R on switched memory B cell || id:ebi-a-GCST90001718	PTSD	17	-0.0318527	0.0802058	0.691266	0.993211	-0.189056	0.125351	0.968649	0.82774	1.13355
MFI	B cell	Bcells.trait160	BAFF-R on IgD+	GCST90001719	BAFF-R on IgD+ B cell || id:ebi-a-GCST90001719	PTSD	17	-0.024576	0.0800567	0.758857	0.993211	-0.181487	0.132335	0.975724	0.834029	1.14149
MFI	B cell	Bcells.trait161	BAFF-R on transitional	GCST90001720	BAFF-R on transitional B cell || id:ebi-a-GCST90001720	PTSD	17	-0.0472099	0.0802715	0.556446	0.993211	-0.204542	0.110122	0.953887	0.815021	1.11641
MFI	B cell	Bcells.trait255	CD19 on CD20-	GCST90001721	CD19 on CD20- B cell || id:ebi-a-GCST90001721	PTSD	17	0.120422	0.08787	0.170545	0.840688	-0.0518034	0.292647	1.12797	0.949515	1.33997
MFI	B cell	Bcells.trait282	CD19 on CD20- CD38-	GCST90001722	CD19 on CD20- CD38- B cell || id:ebi-a-GCST90001722	PTSD	17	0.206075	0.0913129	0.0240205	0.363361	0.0271018	0.385048	1.22885	1.02747	1.46969
MFI	B cell	Bcells.trait283	CD19 on CD24+ CD27+	GCST90001723	CD19 on CD24+ CD27+ B cell || id:ebi-a-GCST90001723	PTSD	17	0.165494	0.0785143	0.0350464	0.380204	0.0116062	0.319382	1.17998	1.01167	1.37628
MFI	B cell	Bcells.trait308	CD19 on IgD+ CD24+	GCST90001724	CD19 on IgD+ CD24+ B cell || id:ebi-a-GCST90001724	PTSD	17	0.184452	0.0787942	0.0192357	0.363361	0.0300152	0.338888	1.20256	1.03047	1.40339
MFI	B cell	Bcells.trait309	CD19 on IgD+ CD24-	GCST90001725	CD19 on IgD+ CD24- B cell || id:ebi-a-GCST90001725	PTSD	17	0.106945	0.0875803	0.222045	0.840688	-0.0647124	0.278602	1.11287	0.937337	1.32128
MFI	B cell	Bcells.trait310	CD19 on IgD+ CD38-	GCST90001726	CD19 on IgD+ CD38- B cell || id:ebi-a-GCST90001726	PTSD	17	0.119497	0.0782738	0.126846	0.749543	-0.0339192	0.272914	1.12693	0.96665	1.31379
MFI	B cell	Bcells.trait311	CD19 on IgD+ CD38- naive	GCST90001727	CD19 on IgD+ CD38- naive B cell || id:ebi-a-GCST90001727	PTSD	16	0.0640228	0.10646	0.547588	0.993211	-0.144639	0.272685	1.06612	0.865335	1.31349
MFI	B cell	Bcells.trait312	CD19 on IgD+ CD38- unsw mem	GCST90001728	CD19 on IgD+ CD38- unswitched memory B cell || id:ebi-a-GCST90001728	PTSD	16	0.186672	0.118466	0.115085	0.749543	-0.0455213	0.418866	1.20523	0.955499	1.52024
MFI	B cell	Bcells.trait313	CD19 on IgD+ CD38br	GCST90001729	CD19 on IgD+ CD38+ B cell || id:ebi-a-GCST90001729	PTSD	17	0.106501	0.0792906	0.179217	0.840688	-0.0489088	0.26191	1.11238	0.952268	1.29941
MFI	B cell	Bcells.trait314	CD19 on IgD+ CD38dim	GCST90001730	CD19 on IgD+ CD38dim B cell || id:ebi-a-GCST90001730	PTSD	17	0.102741	0.0791912	0.194502	0.840688	-0.0524741	0.257955	1.1082	0.948879	1.29428
MFI	B cell	Bcells.trait318	CD19 on IgD- CD24-	GCST90001731	CD19 on IgD- CD24- B cell || id:ebi-a-GCST90001731	PTSD	17	0.16558	0.0785761	0.0350957	0.380204	0.0115705	0.319589	1.18008	1.01164	1.37656
MFI	B cell	Bcells.trait319	CD19 on IgD- CD27-	GCST90001732	CD19 on IgD- CD27- B cell || id:ebi-a-GCST90001732	PTSD	17	0.183479	0.0785717	0.019534	0.363361	0.0294786	0.33748	1.20139	1.02992	1.40141
MFI	B cell	Bcells.trait320	CD19 on IgD- CD38-	GCST90001733	CD19 on IgD- CD38- B cell || id:ebi-a-GCST90001733	PTSD	17	0.198173	0.0785784	0.0116699	0.363361	0.0441588	0.352186	1.21917	1.04515	1.42217
MFI	B cell	Bcells.trait321	CD19 on IgD- CD38br	GCST90001734	CD19 on IgD- CD38+ B cell || id:ebi-a-GCST90001734	PTSD	17	0.112127	0.0888211	0.206809	0.840688	-0.0619626	0.286216	1.11865	0.939918	1.33138
MFI	B cell	Bcells.trait322	CD19 on IgD- CD38dim	GCST90001735	CD19 on IgD- CD38dim B cell || id:ebi-a-GCST90001735	PTSD	17	0.202259	0.078256	0.00974963	0.363361	0.0488775	0.355641	1.22417	1.05009	1.42709
MFI	B cell	Bcells.trait325	CD19 on memory B cell	GCST90001736	CD19 on memory B cell || id:ebi-a-GCST90001736	PTSD	17	0.17283	0.0786316	0.0279509	0.363361	0.0187124	0.326948	1.18866	1.01889	1.38673
MFI	B cell	Bcells.trait327	CD19 on naive-mature B cell	GCST90001737	CD19 on naive-mature B cell || id:ebi-a-GCST90001737	PTSD	17	0.118546	0.0916657	0.195926	0.840688	-0.0611186	0.298211	1.12586	0.940712	1.34745
MFI	B cell	Bcells.trait328	CD19 on unsw mem	GCST90001738	CD19 on unswitched memory B cell || id:ebi-a-GCST90001738	PTSD	17	0.181187	0.0785402	0.0210587	0.363361	0.027248	0.335126	1.19864	1.02762	1.39812
MFI	B cell	Bcells.trait329	CD19 on PB/PC	GCST90001739	CD19 on Plasma Blast-Plasma Cell || id:ebi-a-GCST90001739	PTSD	17	0.127632	0.0781407	0.102393	0.739503	-0.0255237	0.280788	1.13613	0.974799	1.32417
MFI	B cell	Bcells.trait331	CD19 on sw mem	GCST90001740	CD19 on switched memory B cell || id:ebi-a-GCST90001740	PTSD	17	0.186104	0.0786722	0.018003	0.363361	0.031906	0.340301	1.20455	1.03242	1.40537
MFI	B cell	Bcells.trait332	CD19 on IgD+	GCST90001741	CD19 on IgD+ B cell || id:ebi-a-GCST90001741	PTSD	17	0.108699	0.0831118	0.190921	0.840688	-0.0542005	0.271598	1.11483	0.947242	1.31206
MFI	B cell	Bcells.trait333	CD19 on transitional	GCST90001742	CD19 on transitional B cell || id:ebi-a-GCST90001742	PTSD	17	0.134596	0.0791927	0.0892054	0.702167	-0.0206214	0.289814	1.14407	0.97959	1.33618
MFI	B cell	Bcells.trait335	CD20 on B cell	GCST90001743	CD20 on B cell || id:ebi-a-GCST90001743	PTSD	17	0.0565001	0.0977252	0.563161	0.993211	-0.135041	0.248041	1.05813	0.87368	1.28151
MFI	B cell	Bcells.trait354	CD20 on CD20- CD38-	GCST90001744	CD20 on CD20- CD38- B cell || id:ebi-a-GCST90001744	PTSD	17	0.112802	0.0949202	0.234682	0.840688	-0.0732418	0.298845	1.11941	0.929376	1.3483
MFI	B cell	Bcells.trait355	CD20 on CD24+ CD27+	GCST90001745	CD20 on CD24+ CD27+ B cell || id:ebi-a-GCST90001745	PTSD	17	0.000360335	0.095554	0.996991	0.996991	-0.186925	0.187646	1.00036	0.829506	1.20641
MFI	B cell	Bcells.trait378	CD20 on IgD+ CD24+	GCST90001746	CD20 on IgD+ CD24+ B cell || id:ebi-a-GCST90001746	PTSD	17	0.0743089	0.0896407	0.407125	0.993211	-0.101387	0.250005	1.07714	0.903583	1.28403
MFI	B cell	Bcells.trait379	CD20 on IgD+ CD24-	GCST90001747	CD20 on IgD+ CD24- B cell || id:ebi-a-GCST90001747	PTSD	17	-0.0163174	0.108877	0.880867	0.993211	-0.229717	0.197082	0.983815	0.794758	1.21784
MFI	B cell	Bcells.trait380	CD20 on IgD+ CD38-	GCST90001748	CD20 on IgD+ CD38- B cell || id:ebi-a-GCST90001748	PTSD	17	0.00563275	0.0954594	0.952947	0.993211	-0.181468	0.192733	1.00565	0.834045	1.21256
MFI	B cell	Bcells.trait381	CD20 on IgD+ CD38- naive	GCST90001749	CD20 on IgD+ CD38- naive B cell || id:ebi-a-GCST90001749	PTSD	16	-0.008898	0.10803	0.934356	0.993211	-0.220637	0.202841	0.991141	0.802008	1.22488
MFI	B cell	Bcells.trait382	CD20 on IgD+ CD38- unsw mem	GCST90001750	CD20 on IgD+ CD38- unswitched memory B cell || id:ebi-a-GCST90001750	PTSD	16	-0.0467008	0.108141	0.665851	0.993211	-0.258658	0.165256	0.954373	0.772087	1.1797
MFI	B cell	Bcells.trait383	CD20 on IgD+ CD38br	GCST90001751	CD20 on IgD+ CD38+ B cell || id:ebi-a-GCST90001751	PTSD	17	-0.00157652	0.0871743	0.985571	0.993211	-0.172438	0.169285	0.998425	0.84161	1.18446
MFI	B cell	Bcells.trait384	CD20 on IgD+ CD38dim	GCST90001752	CD20 on IgD+ CD38dim B cell || id:ebi-a-GCST90001752	PTSD	17	0.0322822	0.0965941	0.738225	0.993211	-0.157042	0.221607	1.03281	0.854668	1.24808
MFI	B cell	Bcells.trait388	CD20 on IgD- CD24-	GCST90001753	CD20 on IgD- CD24- B cell || id:ebi-a-GCST90001753	PTSD	17	0.0652439	0.0813717	0.422668	0.993211	-0.0942447	0.224732	1.06742	0.91006	1.25199
MFI	B cell	Bcells.trait389	CD20 on IgD- CD27-	GCST90001754	CD20 on IgD- CD27- B cell || id:ebi-a-GCST90001754	PTSD	14	0.161381	0.0869947	0.0635869	0.59045	-0.00912875	0.33189	1.17513	0.990913	1.3936
MFI	B cell	Bcells.trait390	CD20 on IgD- CD38-	GCST90001755	CD20 on IgD- CD38- B cell || id:ebi-a-GCST90001755	PTSD	17	0.0721688	0.0912316	0.428915	0.993211	-0.106645	0.250983	1.07484	0.898845	1.28529
MFI	B cell	Bcells.trait391	CD20 on IgD- CD38br	GCST90001756	CD20 on IgD- CD38+ B cell || id:ebi-a-GCST90001756	PTSD	17	0.0168275	0.109592	0.877968	0.993211	-0.197973	0.231628	1.01697	0.820392	1.26065
MFI	B cell	Bcells.trait392	CD20 on IgD- CD38dim	GCST90001757	CD20 on IgD- CD38dim B cell || id:ebi-a-GCST90001757	PTSD	17	0.00271031	0.0912935	0.976316	0.993211	-0.176225	0.181646	1.00271	0.838429	1.19919
MFI	B cell	Bcells.trait395	CD20 on memory B cell	GCST90001758	CD20 on memory B cell || id:ebi-a-GCST90001758	PTSD	17	0.0377519	0.106374	0.722666	0.993211	-0.170741	0.246244	1.03847	0.84304	1.27921
MFI	B cell	Bcells.trait397	CD20 on naive-mature B cell	GCST90001759	CD20 on naive-mature B cell || id:ebi-a-GCST90001759	PTSD	17	0.0116171	0.105638	0.912433	0.993211	-0.195434	0.218668	1.01168	0.822478	1.24442
MFI	B cell	Bcells.trait398	CD20 on unsw mem	GCST90001760	CD20 on unswitched memory B cell || id:ebi-a-GCST90001760	PTSD	17	0.051201	0.0887536	0.564014	0.993211	-0.122756	0.225158	1.05253	0.884479	1.25252
MFI	B cell	Bcells.trait399	CD20 on sw mem	GCST90001761	CD20 on switched memory B cell || id:ebi-a-GCST90001761	PTSD	17	0.00583968	0.084088	0.944634	0.993211	-0.158973	0.170652	1.00586	0.85302	1.18608
MFI	B cell	Bcells.trait400	CD20 on IgD+	GCST90001762	CD20 on IgD+ B cell || id:ebi-a-GCST90001762	PTSD	17	0.0335086	0.102013	0.742553	0.993211	-0.166437	0.233454	1.03408	0.846677	1.26295
MFI	B cell	Bcells.trait401	CD20 on transitional	GCST90001763	CD20 on transitional B cell || id:ebi-a-GCST90001763	PTSD	17	0.0102593	0.0838215	0.902587	0.993211	-0.154031	0.17455	1.01031	0.857245	1.19071
MFI	B cell	Bcells.trait418	CD24 on CD24+ CD27+	GCST90001764	CD24 on CD24+ CD27+ B cell || id:ebi-a-GCST90001764	PTSD	3	0.33393	0.236117	0.157286	0.840688	-0.128859	0.796719	1.39645	0.879098	2.21825
MFI	B cell	Bcells.trait438	CD24 on IgD+ CD24+	GCST90001765	CD24 on IgD+ CD24+ B cell || id:ebi-a-GCST90001765	PTSD	17	0.0551619	0.0937545	0.556287	0.993211	-0.128597	0.238921	1.05671	0.879328	1.26988
MFI	B cell	Bcells.trait439	CD24 on IgD+ CD38-	GCST90001766	CD24 on IgD+ CD38- B cell || id:ebi-a-GCST90001766	PTSD	17	0.0540048	0.0796984	0.498016	0.993211	-0.102204	0.210214	1.05549	0.902845	1.23394
MFI	B cell	Bcells.trait441	CD24 on IgD+ CD38- unsw mem	GCST90001767	CD24 on IgD+ CD38- unswitched memory B cell || id:ebi-a-GCST90001767	PTSD	16	0.0893584	0.147162	0.54371	0.993211	-0.199079	0.377795	1.09347	0.819486	1.45906
MFI	B cell	Bcells.trait442	CD24 on IgD+ CD38br	GCST90001768	CD24 on IgD+ CD38+ B cell || id:ebi-a-GCST90001768	PTSD	17	0.0415027	0.0826813	0.615696	0.993211	-0.120553	0.203558	1.04238	0.88643	1.22576
MFI	B cell	Bcells.trait445	CD24 on IgD- CD38-	GCST90001769	CD24 on IgD- CD38- B cell || id:ebi-a-GCST90001769	PTSD	17	0.0130166	0.0797203	0.8703	0.993211	-0.143235	0.169268	1.0131	0.86655	1.18444
MFI	B cell	Bcells.trait446	CD24 on IgD- CD38dim	GCST90001770	CD24 on IgD- CD38dim B cell || id:ebi-a-GCST90001770	PTSD	3	0.366919	0.238897	0.124566	0.749543	-0.101319	0.835158	1.44328	0.903644	2.30518
MFI	B cell	Bcells.trait448	CD24 on memory B cell	GCST90001771	CD24 on memory B cell || id:ebi-a-GCST90001771	PTSD	17	0.019164	0.0793008	0.809042	0.993211	-0.136266	0.174594	1.01935	0.872611	1.19076
MFI	B cell	Bcells.trait449	CD24 on unsw mem	GCST90001772	CD24 on unswitched memory B cell || id:ebi-a-GCST90001772	PTSD	17	0.0585901	0.0901674	0.515826	0.993211	-0.118138	0.235318	1.06034	0.888573	1.26531
MFI	B cell	Bcells.trait450	CD24 on sw mem	GCST90001773	CD24 on switched memory B cell || id:ebi-a-GCST90001773	PTSD	17	0.0247957	0.0795339	0.755221	0.993211	-0.131091	0.180682	1.02511	0.877138	1.19803
MFI	B cell	Bcells.trait451	CD24 on transitional	GCST90001774	CD24 on transitional B cell || id:ebi-a-GCST90001774	PTSD	17	0.0705201	0.0896639	0.431579	0.993211	-0.105221	0.246261	1.07307	0.900125	1.27923
MFI	B cell	Bcells.trait453	CD25 on B cell	GCST90001775	CD25 on B cell || id:ebi-a-GCST90001775	PTSD	17	-0.00782795	0.0904182	0.931009	0.993211	-0.185048	0.169392	0.992203	0.831065	1.18458
MFI	B cell	Bcells.trait470	CD25 on CD20- CD38-	GCST90001776	CD25 on CD20- CD38- B cell || id:ebi-a-GCST90001776	PTSD	17	0.00188971	0.0974248	0.984525	0.993211	-0.189063	0.192842	1.00189	0.827734	1.21269
MFI	B cell	Bcells.trait471	CD25 on CD24+ CD27+	GCST90001777	CD25 on CD24+ CD27+ B cell || id:ebi-a-GCST90001777	PTSD	17	-0.113009	0.0931504	0.225057	0.840688	-0.295584	0.0695656	0.893143	0.744097	1.07204
MFI	B cell	Bcells.trait490	CD25 on IgD+ CD24+	GCST90001778	CD25 on IgD+ CD24+ B cell || id:ebi-a-GCST90001778	PTSD	17	-0.0963158	0.081915	0.239674	0.840688	-0.256869	0.0642375	0.908177	0.773469	1.06635
MFI	B cell	Bcells.trait491	CD25 on IgD+ CD24-	GCST90001779	CD25 on IgD+ CD24- B cell || id:ebi-a-GCST90001779	PTSD	17	-0.0106539	0.088119	0.903767	0.993211	-0.183367	0.162059	0.989403	0.832462	1.17593
MFI	B cell	Bcells.trait492	CD25 on IgD+ CD38-	GCST90001780	CD25 on IgD+ CD38- B cell || id:ebi-a-GCST90001780	PTSD	17	-0.0412997	0.0891772	0.643279	0.993211	-0.216087	0.133488	0.959542	0.805665	1.14281
MFI	B cell	Bcells.trait493	CD25 on IgD+ CD38- naive	GCST90001781	CD25 on IgD+ CD38- naive B cell || id:ebi-a-GCST90001781	PTSD	16	-0.066306	0.108224	0.540093	0.993211	-0.278425	0.145813	0.935844	0.756975	1.15698
MFI	B cell	Bcells.trait494	CD25 on IgD+ CD38- unsw mem	GCST90001782	CD25 on IgD+ CD38- unswitched memory B cell || id:ebi-a-GCST90001782	PTSD	16	-0.0919526	0.105137	0.381793	0.993211	-0.298021	0.114116	0.912148	0.742286	1.12088
MFI	B cell	Bcells.trait495	CD25 on IgD+ CD38br	GCST90001783	CD25 on IgD+ CD38+ B cell || id:ebi-a-GCST90001783	PTSD	17	0.0154045	0.0929453	0.868364	0.993211	-0.166768	0.197577	1.01552	0.846396	1.21845
MFI	B cell	Bcells.trait496	CD25 on IgD+ CD38dim	GCST90001784	CD25 on IgD+ CD38dim B cell || id:ebi-a-GCST90001784	PTSD	17	-0.0144327	0.10075	0.886091	0.993211	-0.211903	0.183038	0.985671	0.809043	1.20086
MFI	B cell	Bcells.trait500	CD25 on IgD- CD24-	GCST90001785	CD25 on IgD- CD24- B cell || id:ebi-a-GCST90001785	PTSD	17	-0.0408292	0.0904034	0.651533	0.993211	-0.21802	0.136362	0.959993	0.804109	1.1461
MFI	B cell	Bcells.trait501	CD25 on IgD- CD27-	GCST90001786	CD25 on IgD- CD27- B cell || id:ebi-a-GCST90001786	PTSD	17	-0.0960453	0.0783399	0.220196	0.840688	-0.249592	0.057501	0.908423	0.779119	1.05919
MFI	B cell	Bcells.trait502	CD25 on IgD- CD38-	GCST90001787	CD25 on IgD- CD38- B cell || id:ebi-a-GCST90001787	PTSD	17	-0.0933256	0.0783695	0.233716	0.840688	-0.24693	0.0602786	0.910897	0.781196	1.06213
MFI	B cell	Bcells.trait503	CD25 on IgD- CD38br	GCST90001788	CD25 on IgD- CD38+ B cell || id:ebi-a-GCST90001788	PTSD	17	-0.0487386	0.101434	0.630876	0.993211	-0.24755	0.150073	0.95243	0.780711	1.16192
MFI	B cell	Bcells.trait504	CD25 on IgD- CD38dim	GCST90001789	CD25 on IgD- CD38dim B cell || id:ebi-a-GCST90001789	PTSD	17	-0.0570628	0.0772204	0.459931	0.993211	-0.208415	0.0942892	0.944535	0.81187	1.09888
MFI	B cell	Bcells.trait506	CD25 on memory B cell	GCST90001790	CD25 on memory B cell || id:ebi-a-GCST90001790	PTSD	17	-0.0878704	0.0882001	0.319123	0.993211	-0.260743	0.0850018	0.91588	0.770479	1.08872
MFI	B cell	Bcells.trait508	CD25 on naive-mature B cell	GCST90001791	CD25 on naive-mature B cell || id:ebi-a-GCST90001791	PTSD	17	-0.0299721	0.0796381	0.706654	0.993211	-0.186063	0.126119	0.970473	0.830222	1.13442
MFI	B cell	Bcells.trait509	CD25 on unsw mem	GCST90001792	CD25 on unswitched memory B cell || id:ebi-a-GCST90001792	PTSD	17	-0.0541258	0.0799073	0.498179	0.993211	-0.210744	0.102493	0.947313	0.809981	1.10793
MFI	B cell	Bcells.trait510	CD25 on sw mem	GCST90001793	CD25 on switched memory B cell || id:ebi-a-GCST90001793	PTSD	17	-0.0780259	0.0783507	0.319321	0.993211	-0.231593	0.0755415	0.92494	0.793269	1.07847
MFI	B cell	Bcells.trait511	CD25 on IgD+	GCST90001794	CD25 on IgD+ B cell || id:ebi-a-GCST90001794	PTSD	17	0.0162906	0.0929197	0.860829	0.993211	-0.165832	0.198413	1.01642	0.847188	1.21947
MFI	B cell	Bcells.trait512	CD25 on transitional	GCST90001795	CD25 on transitional B cell || id:ebi-a-GCST90001795	PTSD	17	0.073434	0.098502	0.455965	0.993211	-0.11963	0.266498	1.0762	0.887249	1.30538
MFI	B cell	Bcells.trait514	CD27 on CD20-	GCST90001796	CD27 on CD20- B cell || id:ebi-a-GCST90001796	PTSD	17	0.0793919	0.0835704	0.342112	0.993211	-0.084406	0.24319	1.08263	0.919058	1.27531
MFI	B cell	Bcells.trait536	CD27 on CD20- CD38-	GCST90001797	CD27 on CD20- CD38- B cell || id:ebi-a-GCST90001797	PTSD	17	0.129422	0.0767688	0.0918218	0.702167	-0.021045	0.279889	1.13817	0.979175	1.32298
MFI	B cell	Bcells.trait537	CD27 on CD24+ CD27+	GCST90001798	CD27 on CD24+ CD27+ B cell || id:ebi-a-GCST90001798	PTSD	17	0.0905444	0.0919417	0.324721	0.993211	-0.0896613	0.27075	1.09477	0.914241	1.31095
MFI	B cell	Bcells.trait539	CD27 on T cell	GCST90001799	CD27 on T cell || id:ebi-a-GCST90001799	PTSD	16	-0.0209196	0.115267	0.855984	0.993211	-0.246843	0.205004	0.979298	0.781263	1.22753
MFI	B cell	Bcells.trait561	CD27 on IgD+ CD24+	GCST90001800	CD27 on IgD+ CD24+ B cell || id:ebi-a-GCST90001800	PTSD	17	0.160003	0.0797368	0.0447876	0.447876	0.00371926	0.316287	1.17351	1.00373	1.37202
MFI	B cell	Bcells.trait563	CD27 on IgD+ CD38- unsw mem	GCST90001801	CD27 on IgD+ CD38- unswitched memory B cell || id:ebi-a-GCST90001801	PTSD	16	0.311196	0.121823	0.0106343	0.363361	0.0724228	0.549969	1.36506	1.07511	1.7332
MFI	B cell	Bcells.trait565	CD27 on IgD- CD38-	GCST90001802	CD27 on IgD- CD38- B cell || id:ebi-a-GCST90001802	PTSD	17	-0.0192642	0.0793797	0.80825	0.993211	-0.174848	0.13632	0.98092	0.839584	1.14605
MFI	B cell	Bcells.trait566	CD27 on IgD- CD38br	GCST90001803	CD27 on IgD- CD38+ B cell || id:ebi-a-GCST90001803	PTSD	17	0.104649	0.0793129	0.18702	0.840688	-0.0508042	0.260102	1.11032	0.950465	1.29706
MFI	B cell	Bcells.trait567	CD27 on IgD- CD38dim	GCST90001804	CD27 on IgD- CD38dim B cell || id:ebi-a-GCST90001804	PTSD	17	0.0606855	0.0781427	0.437396	0.993211	-0.0924741	0.213845	1.06256	0.911673	1.23843
MFI	B cell	Bcells.trait570	CD27 on memory B cell	GCST90001805	CD27 on memory B cell || id:ebi-a-GCST90001805	PTSD	17	0.130624	0.0833781	0.117197	0.749543	-0.0327968	0.294045	1.13954	0.967735	1.34184
MFI	B cell	Bcells.trait571	CD27 on unsw mem	GCST90001806	CD27 on unswitched memory B cell || id:ebi-a-GCST90001806	PTSD	17	0.177458	0.0807107	0.0278998	0.363361	0.019265	0.335651	1.19418	1.01945	1.39885
MFI	B cell	Bcells.trait572	CD27 on PB/PC	GCST90001807	CD27 on Plasma Blast-Plasma Cell || id:ebi-a-GCST90001807	PTSD	17	0.14009	0.0772672	0.0698218	0.605122	-0.0113533	0.291534	1.15038	0.988711	1.33848
MFI	B cell	Bcells.trait574	CD27 on sw mem	GCST90001808	CD27 on switched memory B cell || id:ebi-a-GCST90001808	PTSD	17	0.0429921	0.0791461	0.586992	0.993211	-0.112134	0.198118	1.04393	0.893924	1.21911
MFI	B cell	Bcells.trait597	CD38 on CD20-	GCST90001809	CD38 on CD20- B cell || id:ebi-a-GCST90001809	PTSD	17	-0.0260609	0.0765822	0.733631	0.993211	-0.176162	0.12404	0.974276	0.838482	1.13206
MFI	B cell	Bcells.trait619	CD38 on CD3- CD19-	GCST90001810	CD38 on CD3- CD19- || id:ebi-a-GCST90001810	PTSD	16	0.178287	0.121206	0.141306	0.798685	-0.0592761	0.415849	1.19517	0.942447	1.51566
MFI	B cell	Bcells.trait637	CD38 on IgD+ CD24-	GCST90001811	CD38 on IgD+ CD24- B cell || id:ebi-a-GCST90001811	PTSD	17	0.0189897	0.0968889	0.844614	0.993211	-0.170913	0.208892	1.01917	0.842895	1.23231
MFI	B cell	Bcells.trait640	CD38 on IgD+ CD38br	GCST90001812	CD38 on IgD+ CD38+ B cell || id:ebi-a-GCST90001812	PTSD	17	-0.0176801	0.0838052	0.832913	0.993211	-0.181938	0.146578	0.982475	0.833653	1.15787
MFI	B cell	Bcells.trait641	CD38 on IgD+ CD38dim	GCST90001813	CD38 on IgD+ CD38dim B cell || id:ebi-a-GCST90001813	PTSD	17	-0.0562263	0.082574	0.495922	0.993211	-0.218071	0.105619	0.945325	0.804068	1.1114
MFI	B cell	Bcells.trait643	CD38 on IgD- CD38br	GCST90001814	CD38 on IgD- CD38+ B cell || id:ebi-a-GCST90001814	PTSD	17	0.0111343	0.0789025	0.88778	0.993211	-0.143515	0.165783	1.0112	0.866308	1.18032
MFI	B cell	Bcells.trait644	CD38 on IgD- CD38dim	GCST90001815	CD38 on IgD- CD38dim B cell || id:ebi-a-GCST90001815	PTSD	17	-0.0336825	0.0849249	0.691651	0.993211	-0.200135	0.13277	0.966878	0.81862	1.14199
MFI	B cell	Bcells.trait646	CD38 on naive-mature B cell	GCST90001816	CD38 on naive-mature B cell || id:ebi-a-GCST90001816	PTSD	17	0.00762041	0.092655	0.934452	0.993211	-0.173983	0.189224	1.00765	0.840311	1.20831
MFI	B cell	Bcells.trait647	CD38 on PB/PC	GCST90001817	CD38 on Plasma Blast-Plasma Cell || id:ebi-a-GCST90001817	PTSD	17	0.0485543	0.0761279	0.523604	0.993211	-0.100656	0.197765	1.04975	0.904244	1.21868
MFI	B cell	Bcells.trait649	CD38 on IgD+	GCST90001818	CD38 on IgD+ B cell || id:ebi-a-GCST90001818	PTSD	17	-0.0120418	0.0997919	0.903953	0.993211	-0.207634	0.18355	0.98803	0.812504	1.20148
MFI	B cell	Bcells.trait650	CD38 on transitional	GCST90001819	CD38 on transitional B cell || id:ebi-a-GCST90001819	PTSD	17	0.0152672	0.0787247	0.846229	0.993211	-0.139033	0.169568	1.01538	0.870199	1.18479
MFI	B cell	Bcells.trait775	IgD on IgD+ CD24+	GCST90001820	IgD on IgD+ CD24+ B cell || id:ebi-a-GCST90001820	PTSD	17	0.0320504	0.100041	0.748686	0.993211	-0.16403	0.22813	1.03257	0.848717	1.25625
MFI	B cell	Bcells.trait776	IgD on IgD+ CD24-	GCST90001821	IgD on IgD+ CD24- B cell || id:ebi-a-GCST90001821	PTSD	17	0.0605002	0.0999005	0.544778	0.993211	-0.135305	0.256305	1.06237	0.87345	1.29215
MFI	B cell	Bcells.trait777	IgD on IgD+ CD38-	GCST90001822	IgD on IgD+ CD38- B cell || id:ebi-a-GCST90001822	PTSD	17	-0.0125709	0.106354	0.90591	0.993211	-0.221025	0.195883	0.987508	0.801697	1.21639
MFI	B cell	Bcells.trait779	IgD on IgD+ CD38- unsw mem	GCST90001823	IgD on IgD+ CD38- unswitched memory B cell || id:ebi-a-GCST90001823	PTSD	16	0.0842827	0.122148	0.490193	0.993211	-0.155128	0.323693	1.08794	0.856306	1.38222
MFI	B cell	Bcells.trait780	IgD on IgD+ CD38br	GCST90001824	IgD on IgD+ CD38+ B cell || id:ebi-a-GCST90001824	PTSD	17	0.0499788	0.0882455	0.571149	0.993211	-0.122982	0.22294	1.05125	0.884279	1.24975
MFI	B cell	Bcells.trait781	IgD on IgD+ CD38dim	GCST90001825	IgD on IgD+ CD38dim B cell || id:ebi-a-GCST90001825	PTSD	17	0.0284572	0.0907896	0.753946	0.993211	-0.14949	0.206405	1.02887	0.861147	1.22925
MFI	B cell	Bcells.trait785	IgD on unsw mem	GCST90001826	IgD on unswitched memory B cell || id:ebi-a-GCST90001826	PTSD	17	-0.00788175	0.115709	0.945692	0.993211	-0.234671	0.218908	0.992149	0.790831	1.24472
MFI	B cell	Bcells.trait786	IgD on IgD+	GCST90001827	IgD on IgD+ B cell || id:ebi-a-GCST90001827	PTSD	17	0.0345559	0.108933	0.751076	0.993211	-0.178953	0.248065	1.03516	0.836145	1.28154
MFI	B cell	Bcells.trait787	IgD on transitional	GCST90001828	IgD on transitional B cell || id:ebi-a-GCST90001828	PTSD	17	-0.00259834	0.106368	0.980511	0.993211	-0.21108	0.205883	0.997405	0.80971	1.22861
MFI	B cell	Bcells.trait84	BAFF-R on B cell	GCST90001829	BAFF-R on B cell || id:ebi-a-GCST90001829	PTSD	17	-0.0302107	0.0801289	0.706154	0.993211	-0.187263	0.126842	0.970241	0.829225	1.13524
MFI	B cell	Bcells.trait85	BAFF-R on CD20-	GCST90001830	BAFF-R on CD20- B cell || id:ebi-a-GCST90001830	PTSD	16	0.00618138	0.0816375	0.939644	0.993211	-0.153828	0.166191	1.0062	0.857419	1.1808
MFI	cDC	Blue.530.30.cDC.trait1	CD62L on CD62L+ myeloid DC	GCST90001831	CD62L on CD62L+ myeloid Dendritic Cell || id:ebi-a-GCST90001831	PTSD	17	0.179747	0.0954206	0.0596005	0.510349	-0.00727703	0.366772	1.19692	0.992749	1.44307
MFI	cDC	Blue.530.30.cDC.trait2	CD62L on CD62L+ plasmacytoid DC	GCST90001832	CD62L on CD62L+ plasmacytoid Dendritic Cell || id:ebi-a-GCST90001832	PTSD	17	0.167997	0.0897944	0.0613571	0.510349	-0.00799949	0.343994	1.18293	0.992032	1.41057
MFI	cDC	Blue.530.30.cDC.trait3	CD62L on CD62L+ DC	GCST90001833	CD62L on CD62L+ Dendritic Cell || id:ebi-a-GCST90001833	PTSD	17	0.179703	0.108246	0.096888	0.510349	-0.0324596	0.391866	1.19686	0.968062	1.47974
MFI	cDC	Blue.530.30.cDC.trait4	CD62L on monocyte	GCST90001834	CD62L on monocyte || id:ebi-a-GCST90001834	PTSD	17	0.0879547	0.128181	0.492602	0.96782	-0.16328	0.339189	1.09194	0.849354	1.40381
MFI	cDC	Blue.530.30.cDC.trait5	CD62L on granulocyte	GCST90001835	CD62L on granulocyte || id:ebi-a-GCST90001835	PTSD	17	0.0936762	0.0853035	0.272138	0.628011	-0.0735186	0.260871	1.0982	0.929119	1.29806
MFI	Myeloid cell	Blue.530.30.MDSC.trait1	CD66b on CD66b++ myeloid cell	GCST90001836	CD66b on CD66b++ myeloid cell || id:ebi-a-GCST90001836	PTSD	15	0.0422774	0.136656	0.757039	0.92527	-0.225568	0.310123	1.04318	0.798063	1.36359
MFI	Myeloid cell	Blue.530.30.MDSC.trait2	CD66b on Gr MDSC	GCST90001837	CD66b on Granulocytic Myeloid-Derived Suppressor Cells || id:ebi-a-GCST90001837	PTSD	15	-0.0567438	0.128473	0.658721	0.852463	-0.308551	0.195063	0.944836	0.734511	1.21539
MFI	Maturation stages of T cell	Blue.530.30.MT.trait10	CD3 on naive CD8br	GCST90001838	CD3 on naive CD8+ T cell || id:ebi-a-GCST90001838	PTSD	17	-0.00588518	0.0879124	0.946627	0.993798	-0.178193	0.166423	0.994132	0.836781	1.18107
MFI	Maturation stages of T cell	Blue.530.30.MT.trait11	CD3 on EM CD8br	GCST90001839	CD3 on Effector Memory CD8+ T cell || id:ebi-a-GCST90001839	PTSD	17	0.0245655	0.110524	0.824109	0.993798	-0.192062	0.241193	1.02487	0.825256	1.27277
MFI	Maturation stages of T cell	Blue.530.30.MT.trait12	CD3 on TD CD8br	GCST90001840	CD3 on Terminally Differentiated CD8+ T cell || id:ebi-a-GCST90001840	PTSD	17	0.0857788	0.0993851	0.388085	0.993798	-0.109016	0.280574	1.08957	0.896716	1.32389
MFI	Maturation stages of T cell	Blue.530.30.MT.trait3	CD3 on CM CD4+	GCST90001841	CD3 on Central Memory CD4+ T cell || id:ebi-a-GCST90001841	PTSD	16	0.05692	0.0939745	0.544717	0.993798	-0.12727	0.24111	1.05857	0.880496	1.27266
MFI	Maturation stages of T cell	Blue.530.30.MT.trait4	CD3 on Naive CD4+	GCST90001842	CD3 on Naive CD4+ T cell || id:ebi-a-GCST90001842	PTSD	17	0.0413851	0.0869579	0.63413	0.993798	-0.129052	0.211823	1.04225	0.878928	1.23593
MFI	Maturation stages of T cell	Blue.530.30.MT.trait5	CD3 on EM CD4+	GCST90001843	CD3 on Effector Memory CD4+ T cell || id:ebi-a-GCST90001843	PTSD	17	0.0383719	0.0940543	0.683291	0.993798	-0.145974	0.222718	1.03912	0.86418	1.24947
MFI	Maturation stages of T cell	Blue.530.30.MT.trait6	CD3 on TD CD4+	GCST90001844	CD3 on Terminally Differentiated CD4+ T cell || id:ebi-a-GCST90001844	PTSD	17	0.0769889	0.102452	0.452374	0.993798	-0.123817	0.277795	1.08003	0.883541	1.32022
MFI	Maturation stages of T cell	Blue.530.30.MT.trait7	CD3 on CD45RA- CD4+	GCST90001845	CD3 on CD45RA- CD4+ T cell || id:ebi-a-GCST90001845	PTSD	17	0.0425614	0.0971581	0.661341	0.993798	-0.147869	0.232991	1.04348	0.862545	1.26237
MFI	Maturation stages of T cell	Blue.530.30.MT.trait9	CD3 on CM CD8br	GCST90001846	CD3 on Central Memory CD8+ T cell || id:ebi-a-GCST90001846	PTSD	17	-0.00118398	0.0881138	0.989279	0.993798	-0.173887	0.171519	0.998817	0.840392	1.18711
MFI	TBNK	Blue.530.30.TBNK.trait4	CD3 on HLA DR+ T cell	GCST90001847	CD3 on HLA DR+ T cell || id:ebi-a-GCST90001847	PTSD	17	0.15116	0.0873519	0.0835462	0.806929	-0.0200498	0.32237	1.16318	0.98015	1.3804
MFI	TBNK	Blue.530.30.TBNK.trait5	CD3 on NKT	GCST90001848	CD3 on Natural Killer T || id:ebi-a-GCST90001848	PTSD	17	0.225786	0.0895327	0.0116747	0.361917	0.0503019	0.40127	1.25331	1.05159	1.49372
MFI	TBNK	Blue.530.30.TBNK.trait6	CD3 on HLA DR+ CD4+	GCST90001849	CD3 on HLA DR+ CD4+ T cell || id:ebi-a-GCST90001849	PTSD	17	0.130074	0.0917355	0.156213	0.806929	-0.0497277	0.309875	1.13891	0.951488	1.36326
MFI	TBNK	Blue.530.30.TBNK.trait7	CD3 on HLA DR+ CD8br	GCST90001850	CD3 on HLA DR+ CD8+ T cell || id:ebi-a-GCST90001850	PTSD	17	0.123154	0.0981806	0.209711	0.806929	-0.06928	0.315588	1.13106	0.933065	1.37107
MFI	Treg	Blue.530.30.Treg.trait1	CD3 on T cell	GCST90001851	CD3 on T cell || id:ebi-a-GCST90001851	PTSD	17	0.0232998	0.0864743	0.787589	0.872734	-0.14619	0.192789	1.02357	0.863994	1.21263
MFI	Treg	Blue.530.30.Treg.trait10	CD3 on CD39+ resting Treg	GCST90001852	CD3 on CD39+ resting CD4 regulatory T cell || id:ebi-a-GCST90001852	PTSD	17	-0.0282729	0.0889083	0.750485	0.866757	-0.202533	0.145987	0.972123	0.816659	1.15718
MFI	Treg	Blue.530.30.Treg.trait11	CD3 on activated Treg	GCST90001853	CD3 on activated CD4 regulatory T cell || id:ebi-a-GCST90001853	PTSD	17	-0.0948776	0.0871402	0.276245	0.751876	-0.265672	0.0759172	0.909484	0.76669	1.07887
MFI	Treg	Blue.530.30.Treg.trait12	CD3 on CD39+ activated Treg	GCST90001854	CD3 on CD39+ activated CD4 regulatory T cell || id:ebi-a-GCST90001854	PTSD	17	-0.112336	0.0864178	0.193629	0.751876	-0.281715	0.0570427	0.893744	0.754489	1.0587
MFI	Treg	Blue.530.30.Treg.trait13	CD3 on secreting Treg	GCST90001855	CD3 on secreting CD4 regulatory T cell || id:ebi-a-GCST90001855	PTSD	17	-0.0829115	0.0875763	0.343774	0.753611	-0.254561	0.088738	0.920433	0.775257	1.09279
MFI	Treg	Blue.530.30.Treg.trait14	CD3 on CD39+ secreting Treg	GCST90001856	CD3 on CD39+ secreting CD4 regulatory T cell || id:ebi-a-GCST90001856	PTSD	17	-0.0543087	0.10111	0.591182	0.800713	-0.252485	0.143867	0.94714	0.776868	1.15473
MFI	Treg	Blue.530.30.Treg.trait15	CD3 on activated & secreting Treg	GCST90001857	CD3 on activated & secreting CD4 regulatory T cell || id:ebi-a-GCST90001857	PTSD	17	-0.0912458	0.0873675	0.296305	0.751876	-0.262486	0.0799944	0.912793	0.769137	1.08328
MFI	Treg	Blue.530.30.Treg.trait17	CD3 on CD45RA+ CD4+	GCST90001858	CD3 on CD45RA+ CD4+ T cell || id:ebi-a-GCST90001858	PTSD	17	-0.0256229	0.0869669	0.768278	0.872734	-0.196078	0.144832	0.974703	0.821948	1.15585
MFI	Treg	Blue.530.30.Treg.trait2	CD3 on CD8br	GCST90001859	CD3 on CD8+ T cell || id:ebi-a-GCST90001859	PTSD	17	0.0271335	0.0968815	0.779425	0.872734	-0.162754	0.217021	1.0275	0.8498	1.24237
MFI	Treg	Blue.530.30.Treg.trait21	CD3 on CD39+ CD4+	GCST90001860	CD3 on CD39+ CD4+ T cell || id:ebi-a-GCST90001860	PTSD	17	-0.0776132	0.0874241	0.37466	0.753611	-0.248964	0.093738	0.925322	0.779608	1.09827
MFI	Treg	Blue.530.30.Treg.trait22	CD3 on CD28+ CD4+	GCST90001861	CD3 on CD28+ CD4+ T cell || id:ebi-a-GCST90001861	PTSD	17	0.00293775	0.086085	0.972777	0.984786	-0.165789	0.171664	1.00294	0.847225	1.18728
MFI	Treg	Blue.530.30.Treg.trait23	CD3 on CD28+ DN (CD4-CD8-)	GCST90001862	CD3 on CD28+ CD4-CD8- T cell || id:ebi-a-GCST90001862	PTSD	17	0.0506566	0.0872138	0.561354	0.800713	-0.120283	0.221596	1.05196	0.88667	1.24807
MFI	Treg	Blue.530.30.Treg.trait3	CD3 on CD28+ CD45RA- CD8br	GCST90001863	CD3 on CD28+ CD45RA- CD8+ T cell || id:ebi-a-GCST90001863	PTSD	17	-0.119992	0.0943859	0.203623	0.751876	-0.304989	0.0650039	0.886927	0.737132	1.06716
MFI	Treg	Blue.530.30.Treg.trait4	CD3 on CD28+ CD45RA+ CD8br	GCST90001864	CD3 on CD28+ CD45RA+ CD8+ T cell || id:ebi-a-GCST90001864	PTSD	17	-0.0553791	0.102583	0.589302	0.800713	-0.256441	0.145683	0.946126	0.773801	1.15683
MFI	Treg	Blue.530.30.Treg.trait5	CD3 on CD28- CD8br	GCST90001865	CD3 on CD28- CD8+ T cell || id:ebi-a-GCST90001865	PTSD	17	0.0966203	0.106646	0.364939	0.753611	-0.112405	0.305646	1.10144	0.893682	1.3575
MFI	Treg	Blue.530.30.Treg.trait6	CD3 on CD39+ CD8br	GCST90001866	CD3 on CD39+ CD8+ T cell || id:ebi-a-GCST90001866	PTSD	17	-0.10603	0.0859153	0.217158	0.751876	-0.274424	0.0623642	0.899398	0.76001	1.06435
MFI	Treg	Blue.530.30.Treg.trait7	CD3 on CD4+	GCST90001867	CD3 on CD4+ T cell || id:ebi-a-GCST90001867	PTSD	17	-0.00317859	0.0855987	0.970378	0.984786	-0.170952	0.164595	0.996826	0.842862	1.17892
MFI	Treg	Blue.530.30.Treg.trait8	CD3 on CD4 Treg	GCST90001868	CD3 on CD4 regulatory T cell || id:ebi-a-GCST90001868	PTSD	3	0.0124329	0.271439	0.963467	0.984786	-0.519588	0.544454	1.01251	0.594765	1.72367
MFI	Treg	Blue.530.30.Treg.trait9	CD3 on resting Treg	GCST90001869	CD3 on resting CD4 regulatory T cell || id:ebi-a-GCST90001869	PTSD	17	-0.0615113	0.104018	0.554284	0.800713	-0.265386	0.142364	0.940342	0.76691	1.153
MFI	Myeloid cell	Blue.585.42.MDSC.trait1	CD34 on HSC	GCST90001870	CD34 on Hematopoietic Stem Cell || id:ebi-a-GCST90001870	PTSD	15	0.159926	0.142511	0.261776	0.59717	-0.119395	0.439247	1.17342	0.887457	1.55154
MFI	Maturation stages of T cell	HVEM1000_150630.trait1	HVEM on T cell	GCST90001871	HVEM on T cell || id:ebi-a-GCST90001871	PTSD	16	-0.136908	0.135578	0.312584	0.993798	-0.402641	0.128824	0.87205	0.668552	1.13749
MFI	Maturation stages of T cell	HVEM1000_150630.trait10	HVEM on naive CD8br	GCST90001872	HVEM on naive CD8+ T cell || id:ebi-a-GCST90001872	PTSD	16	0.0305536	0.132613	0.817784	0.993798	-0.229368	0.290476	1.03103	0.795036	1.33706
MFI	Maturation stages of T cell	HVEM1000_150630.trait11	HVEM on EM CD8br	GCST90001873	HVEM on Effector Memory CD8+ T cell || id:ebi-a-GCST90001873	PTSD	16	-0.121193	0.135687	0.371762	0.993798	-0.387139	0.144754	0.885863	0.678997	1.15576
MFI	Maturation stages of T cell	HVEM1000_150630.trait12	HVEM on TD CD8br	GCST90001874	HVEM on Terminally Differentiated CD8+ T cell || id:ebi-a-GCST90001874	PTSD	16	-0.161638	0.136605	0.23671	0.993798	-0.429384	0.106108	0.850749	0.65091	1.11194
MFI	Maturation stages of T cell	HVEM1000_150630.trait2	HVEM on CD4+	GCST90001875	HVEM on CD4+ T cell || id:ebi-a-GCST90001875	PTSD	16	0.0483598	0.132487	0.7151	0.993798	-0.211315	0.308034	1.04955	0.809519	1.36075
MFI	Maturation stages of T cell	HVEM1000_150630.trait3	HVEM on CM CD4+	GCST90001876	HVEM on Central Memory CD4+ T cell || id:ebi-a-GCST90001876	PTSD	16	0.0578711	0.132041	0.661182	0.993798	-0.200929	0.316671	1.05958	0.81797	1.37255
MFI	Maturation stages of T cell	HVEM1000_150630.trait4	HVEM on naive CD4+	GCST90001877	HVEM on naive CD4+ T cell || id:ebi-a-GCST90001877	PTSD	16	0.0739204	0.13004	0.569734	0.993798	-0.180958	0.328799	1.07672	0.83447	1.3893
MFI	Maturation stages of T cell	HVEM1000_150630.trait5	HVEM on EM CD4+	GCST90001878	HVEM on Effector Memory CD4+ T cell || id:ebi-a-GCST90001878	PTSD	16	-0.0222107	0.137855	0.872002	0.993798	-0.292406	0.247985	0.978034	0.746465	1.28144
MFI	Maturation stages of T cell	HVEM1000_150630.trait6	HVEM on TD CD4+	GCST90001879	HVEM on Terminally Differentiated CD4+ T cell || id:ebi-a-GCST90001879	PTSD	16	0.0114071	0.159466	0.942974	0.993798	-0.301147	0.323961	1.01147	0.739969	1.38259
MFI	Maturation stages of T cell	HVEM1000_150630.trait7	HVEM on CD45RA- CD4+	GCST90001880	HVEM on CD45RA- CD4+ T cell || id:ebi-a-GCST90001880	PTSD	16	0.0198287	0.133795	0.882183	0.993798	-0.242409	0.282066	1.02003	0.784736	1.32587
MFI	Maturation stages of T cell	HVEM1000_150630.trait8	HVEM on CD8br	GCST90001881	HVEM on CD8+ T cell || id:ebi-a-GCST90001881	PTSD	16	-0.0999409	0.133074	0.452643	0.993798	-0.360766	0.160884	0.904891	0.697142	1.17455
MFI	Maturation stages of T cell	HVEM1000_150630.trait9	HVEM on CM CD8br	GCST90001882	HVEM on Central Memory CD8+ T cell || id:ebi-a-GCST90001882	PTSD	16	0.0503463	0.132759	0.704516	0.993798	-0.209861	0.310553	1.05164	0.810697	1.36418
MFI	TBNK	Blue.585.42.TBNK.trait1	CD16-CD56 on NKT	GCST90001883	CD16-CD56 on Natural Killer T || id:ebi-a-GCST90001883	PTSD	17	0.0507804	0.124699	0.683844	0.813758	-0.19363	0.295191	1.05209	0.823963	1.34338
MFI	TBNK	Blue.585.42.TBNK.trait2	CD16-CD56 on NK	GCST90001884	CD16-CD56 on Natural Killer || id:ebi-a-GCST90001884	PTSD	17	0.121541	0.0862665	0.158864	0.806929	-0.0475411	0.290623	1.12924	0.953571	1.33726
MFI	TBNK	Blue.585.42.TBNK.trait3	CD16-CD56 on HLA DR+ NK	GCST90001885	CD16-CD56 on HLA DR+ Natural Killer || id:ebi-a-GCST90001885	PTSD	16	0.108879	0.0867812	0.209611	0.806929	-0.0612124	0.27897	1.11503	0.940623	1.32177
MFI	Treg	Blue.585.42.Treg.trait10	CD28 on CD39+ activated Treg	GCST90001886	CD28 on CD39+ activated CD4 regulatory T cell || id:ebi-a-GCST90001886	PTSD	17	-0.110533	0.0837311	0.186803	0.751876	-0.274646	0.0535798	0.895357	0.759841	1.05504
MFI	Treg	Blue.585.42.Treg.trait11	CD28 on secreting Treg	GCST90001887	CD28 on secreting CD4 regulatory T cell || id:ebi-a-GCST90001887	PTSD	17	-0.00109408	0.0900989	0.990311	0.990311	-0.177688	0.1755	0.998907	0.837204	1.19184
MFI	Treg	Blue.585.42.Treg.trait12	CD28 on CD39+ secreting Treg	GCST90001888	CD28 on CD39+ secreting CD4 regulatory T cell || id:ebi-a-GCST90001888	PTSD	17	-0.123408	0.0854932	0.148884	0.751876	-0.290975	0.0441587	0.883903	0.747535	1.04515
MFI	Treg	Blue.585.42.Treg.trait13	CD28 on activated & secreting Treg	GCST90001889	CD28 on activated & secreting CD4 regulatory T cell || id:ebi-a-GCST90001889	PTSD	17	-0.0463843	0.0914631	0.612059	0.800713	-0.225652	0.132883	0.954675	0.797996	1.14212
MFI	Treg	Blue.585.42.Treg.trait15	CD28 on CD45RA+ CD4+	GCST90001890	CD28 on CD45RA+ CD4+ T cell || id:ebi-a-GCST90001890	PTSD	17	0.0577858	0.08811	0.511929	0.800713	-0.11491	0.230481	1.05949	0.891447	1.25921
MFI	Treg	Blue.585.42.Treg.trait18	CD28 on CD45RA- CD4 not Treg	GCST90001891	CD28 on CD45RA- CD4 not regulatory T cell || id:ebi-a-GCST90001891	PTSD	17	0.0439237	0.0873774	0.615182	0.800713	-0.127336	0.215183	1.0449	0.880438	1.24009
MFI	Treg	Blue.585.42.Treg.trait19	CD28 on CD39+ CD4+	GCST90001892	CD28 on CD39+ CD4+ T cell || id:ebi-a-GCST90001892	PTSD	17	-0.0896916	0.0870026	0.302584	0.751876	-0.260217	0.0808335	0.914213	0.770885	1.08419
MFI	Treg	Blue.585.42.Treg.trait2	CD28 on CD28+ CD45RA- CD8br	GCST90001893	CD28 on CD28+ CD45RA- CD8+ T cell || id:ebi-a-GCST90001893	PTSD	17	0.106722	0.0969744	0.271108	0.751876	-0.0833481	0.296792	1.11262	0.920031	1.34554
MFI	Treg	Blue.585.42.Treg.trait20	CD28 on CD28+ CD4+	GCST90001894	CD28 on CD28+ CD4+ T cell || id:ebi-a-GCST90001894	PTSD	17	0.0379554	0.0934349	0.684578	0.825521	-0.145177	0.221088	1.03868	0.864869	1.24743
MFI	Treg	Blue.585.42.Treg.trait21	CD28 on CD28+ DN (CD4-CD8-)	GCST90001895	NA	NA	NA	NA	NA	NA	NA	NA	NA	NA	NA	NA
MFI	Treg	Blue.585.42.Treg.trait3	CD28 on CD28+ CD45RA+ CD8br	GCST90001896	CD28 on CD28+ CD45RA+ CD8+ T cell || id:ebi-a-GCST90001896	PTSD	17	0.0611049	0.0886163	0.490481	0.789067	-0.112583	0.234793	1.06301	0.893523	1.26465
MFI	Treg	Blue.585.42.Treg.trait4	CD28 on CD39+ CD8br	GCST90001897	CD28 on CD39+ CD8+ T cell || id:ebi-a-GCST90001897	PTSD	17	0.0734195	0.0862422	0.394593	0.770395	-0.0956152	0.242454	1.07618	0.908814	1.27437
MFI	Treg	Blue.585.42.Treg.trait5	CD28 on CD4+	GCST90001898	CD28 on CD4+ T cell || id:ebi-a-GCST90001898	PTSD	17	0.0494906	0.0978515	0.613017	0.800713	-0.142298	0.24128	1.05074	0.867362	1.27288
MFI	Treg	Blue.585.42.Treg.trait6	CD28 on CD4 Treg	GCST90001899	CD28 on CD4 regulatory T cell || id:ebi-a-GCST90001899	PTSD	17	-0.061862	0.0897265	0.49054	0.789067	-0.237726	0.114002	0.940013	0.788419	1.12075
MFI	Treg	Blue.585.42.Treg.trait7	CD28 on resting Treg	GCST90001900	CD28 on resting CD4 regulatory T cell || id:ebi-a-GCST90001900	PTSD	3	0.0516284	0.263611	0.844727	0.89958	-0.46505	0.568307	1.05298	0.628104	1.76528
MFI	Treg	Blue.585.42.Treg.trait8	CD28 on CD39+ resting Treg	GCST90001901	CD28 on CD39+ resting CD4 regulatory T cell || id:ebi-a-GCST90001901	PTSD	17	-0.100477	0.0868458	0.247291	0.751876	-0.270695	0.0697411	0.904406	0.762849	1.07223
MFI	Treg	Blue.585.42.Treg.trait9	CD28 on activated Treg	GCST90001902	CD28 on activated CD4 regulatory T cell || id:ebi-a-GCST90001902	PTSD	17	-0.0558838	0.0957471	0.559449	0.800713	-0.243548	0.131781	0.945649	0.783842	1.14086
MFI	cDC	Blue.670.LP.cDC.trait1	CD86 on myeloid DC	GCST90001903	CD86 on myeloid Dendritic Cell || id:ebi-a-GCST90001903	PTSD	17	-0.00457691	0.0892583	0.959105	0.96782	-0.179523	0.170369	0.995434	0.835669	1.18574
MFI	cDC	Blue.670.LP.cDC.trait2	CD86 on CD62L+ myeloid DC	GCST90001904	CD86 on CD62L+ myeloid Dendritic Cell || id:ebi-a-GCST90001904	PTSD	17	-0.0366237	0.0881799	0.677901	0.96782	-0.209456	0.136209	0.964039	0.811025	1.14592
MFI	cDC	Blue.670.LP.cDC.trait3	CD86 on monocyte	GCST90001905	CD86 on monocyte || id:ebi-a-GCST90001905	PTSD	17	-0.00565161	0.088285	0.948958	0.96782	-0.17869	0.167387	0.994364	0.836365	1.18221
MFI	cDC	Blue.670.LP.cDC.trait4	CD86 on granulocyte	GCST90001906	CD86 on granulocyte || id:ebi-a-GCST90001906	PTSD	16	0.00982378	0.0893887	0.912489	0.96782	-0.165378	0.185026	1.00987	0.847573	1.20325
MFI	Maturation stages of T cell	Blue.670.LP.MT.trait1	CCR7 on naive CD4+	GCST90001907	CCR7 on naive CD4+ T cell || id:ebi-a-GCST90001907	PTSD	17	-0.0411034	0.0877406	0.639452	0.993798	-0.213075	0.130868	0.95973	0.808096	1.13982
MFI	Maturation stages of T cell	Blue.670.LP.MT.trait3	CCR7 on naive CD8br	GCST90001908	CCR7 on naive CD8+ T cell || id:ebi-a-GCST90001908	PTSD	17	-0.0465728	0.0872938	0.593675	0.993798	-0.217669	0.124523	0.954495	0.804392	1.13261
MFI	TBNK	Blue.670.LP.TBNK.trait1	CD45 on CD14+ monocyte	GCST90001909	CD45 on CD14+ monocyte || id:ebi-a-GCST90001909	PTSD	17	0.0457522	0.0935296	0.624719	0.806929	-0.137566	0.22907	1.04681	0.871477	1.25743
MFI	TBNK	Blue.670.LP.TBNK.trait10	CD45 on B cell	GCST90001910	CD45 on B cell || id:ebi-a-GCST90001910	PTSD	17	0.0748158	0.0817072	0.359847	0.806929	-0.0853304	0.234962	1.07769	0.918209	1.26486
MFI	TBNK	Blue.670.LP.TBNK.trait11	CD45 on NK	GCST90001911	CD45 on Natural Killer || id:ebi-a-GCST90001911	PTSD	17	0.027253	0.0857868	0.750725	0.813758	-0.140889	0.195395	1.02763	0.868586	1.21579
MFI	TBNK	Blue.670.LP.TBNK.trait12	CD45 on HLA DR+ NK	GCST90001912	CD45 on HLA DR+ Natural Killer || id:ebi-a-GCST90001912	PTSD	16	0.0439318	0.0868195	0.612848	0.806929	-0.126234	0.214098	1.04491	0.881408	1.23874
MFI	TBNK	Blue.670.LP.TBNK.trait13	CD45 on granulocyte	GCST90001913	CD45 on granulocyte || id:ebi-a-GCST90001913	PTSD	17	0.057389	0.102916	0.577099	0.806929	-0.144327	0.259105	1.05907	0.865604	1.29577
MFI	TBNK	Blue.670.LP.TBNK.trait2	CD45 on lymphocyte	GCST90001914	CD45 on lymphocyte || id:ebi-a-GCST90001914	PTSD	17	-0.0254799	0.0838626	0.761258	0.813758	-0.189851	0.138891	0.974842	0.827083	1.149
MFI	TBNK	Blue.670.LP.TBNK.trait3	CD45 on T cell	GCST90001915	CD45 on T cell || id:ebi-a-GCST90001915	PTSD	17	-0.0177088	0.0876898	0.839958	0.839958	-0.189581	0.154163	0.982447	0.827306	1.16668
MFI	TBNK	Blue.670.LP.TBNK.trait4	CD45 on CD4+	GCST90001916	CD45 on CD4+ T cell || id:ebi-a-GCST90001916	PTSD	17	-0.0425037	0.0843528	0.614345	0.806929	-0.207835	0.122828	0.958387	0.812341	1.13069
MFI	TBNK	Blue.670.LP.TBNK.trait5	CD45 on CD8br	GCST90001917	CD45 on CD8+ T cell || id:ebi-a-GCST90001917	PTSD	17	-0.0262686	0.0838731	0.754133	0.813758	-0.19066	0.138123	0.974073	0.826414	1.14812
MFI	TBNK	Blue.670.LP.TBNK.trait6	CD45 on HLA DR+ T cell	GCST90001918	CD45 on HLA DR+ T cell || id:ebi-a-GCST90001918	PTSD	17	0.0629989	0.0883264	0.47569	0.806929	-0.110121	0.236119	1.06503	0.895726	1.26632
MFI	TBNK	Blue.670.LP.TBNK.trait7	CD45 on NKT	GCST90001919	CD45 on Natural Killer T || id:ebi-a-GCST90001919	PTSD	17	0.0441501	0.0857317	0.606567	0.806929	-0.123884	0.212184	1.04514	0.883482	1.23638
MFI	TBNK	Blue.670.LP.TBNK.trait8	CD45 on HLA DR+ CD4+	GCST90001920	CD45 on HLA DR+ CD4+ T cell || id:ebi-a-GCST90001920	PTSD	17	0.0651122	0.102113	0.523701	0.806929	-0.135028	0.265253	1.06728	0.873691	1.30376
MFI	TBNK	Blue.670.LP.TBNK.trait9	CD45 on HLA DR+ CD8br	GCST90001921	CD45 on HLA DR+ CD8+ T cell || id:ebi-a-GCST90001921	PTSD	17	0.0187122	0.0842542	0.824242	0.839958	-0.146426	0.18385	1.01889	0.86379	1.20184
MFI	Treg	Blue.670.LP.Treg.trait1	CD127 on T cell	GCST90001922	CD127 on T cell || id:ebi-a-GCST90001922	PTSD	17	0.0622371	0.085899	0.468736	0.789067	-0.106125	0.230599	1.06421	0.899312	1.25935
MFI	Treg	Blue.670.LP.Treg.trait10	CD127 on CD45RA- CD4 not Treg	GCST90001923	CD127 on CD45RA- CD4 not regulatory T cell || id:ebi-a-GCST90001923	PTSD	17	0.0700363	0.0873847	0.422859	0.788056	-0.101238	0.24131	1.07255	0.903718	1.27292
MFI	Treg	Blue.670.LP.Treg.trait11	CD127 on CD28+ CD4+	GCST90001924	CD127 on CD28+ CD4+ T cell || id:ebi-a-GCST90001924	PTSD	17	0.132128	0.0877276	0.132037	0.751876	-0.0398182	0.304074	1.14125	0.960964	1.35537
MFI	Treg	Blue.670.LP.Treg.trait12	CD127 on CD28+ DN (CD4-CD8-)	GCST90001925	CD127 on CD28+ CD4-CD8- T cell || id:ebi-a-GCST90001925	PTSD	17	0.106411	0.0844495	0.207649	0.751876	-0.0591098	0.271932	1.11228	0.942603	1.3125
MFI	Treg	Blue.670.LP.Treg.trait13	CD127 on granulocyte	GCST90001926	CD127 on granulocyte || id:ebi-a-GCST90001926	PTSD	17	-0.176037	0.0887299	0.0472597	0.751876	-0.349948	-0.00212647	0.838587	0.704725	0.997876
MFI	Treg	Blue.670.LP.Treg.trait2	CD127 on CD8br	GCST90001927	CD127 on CD8+ T cell || id:ebi-a-GCST90001927	PTSD	17	0.0751436	0.0826965	0.363525	0.753611	-0.0869415	0.237229	1.07804	0.916731	1.26773
MFI	Treg	Blue.670.LP.Treg.trait3	CD127 on CD28+ CD45RA- CD8br	GCST90001928	CD127 on CD28+ CD45RA- CD8+ T cell || id:ebi-a-GCST90001928	PTSD	17	0.161987	0.0870268	0.0626961	0.751876	-0.00858599	0.332559	1.17584	0.991451	1.39453
MFI	Treg	Blue.670.LP.Treg.trait4	CD127 on CD28+ CD45RA+ CD8br	GCST90001929	CD127 on CD28+ CD45RA+ CD8+ T cell || id:ebi-a-GCST90001929	PTSD	17	0.112805	0.0835691	0.177066	0.751876	-0.0509903	0.2766	1.11941	0.950288	1.31864
MFI	Treg	Blue.670.LP.Treg.trait5	CD127 on CD28- CD8br	GCST90001930	CD127 on CD28- CD8+ T cell || id:ebi-a-GCST90001930	PTSD	17	0.0957063	0.0924767	0.300705	0.751876	-0.085548	0.276961	1.10044	0.918009	1.31911
MFI	Treg	Blue.670.LP.Treg.trait6	CD127 on CD4+	GCST90001931	CD127 on CD4+ T cell || id:ebi-a-GCST90001931	PTSD	3	-0.0535665	0.265829	0.840302	0.89958	-0.574592	0.467459	0.947843	0.562934	1.59593
MFI	Treg	Blue.670.LP.Treg.trait7	CD127 on CD45RA+ CD4+	GCST90001932	CD127 on CD45RA+ CD4+ T cell || id:ebi-a-GCST90001932	PTSD	17	0.145371	0.0870861	0.0950622	0.751876	-0.0253178	0.31606	1.15647	0.975	1.37171
MFI	Treg	Blue.780.60.CD25.trait1	CD25 on CD45RA- CD4 not Treg	GCST90001933	CD25 on CD45RA- CD4 not regulatory T cell || id:ebi-a-GCST90001933	PTSD	17	-0.0207057	0.0914483	0.820875	0.89749	-0.199944	0.158533	0.979507	0.818776	1.17179
MFI	Treg	Blue.780.60.CD25.trait13	CD25 on CD45RA+ CD4 not Treg	GCST90001934	CD25 on CD45RA+ CD4 not regulatory T cell || id:ebi-a-GCST90001934	PTSD	17	-0.102478	0.0888896	0.248967	0.751876	-0.276701	0.0717461	0.902598	0.758281	1.07438
MFI	Treg	Blue.780.60.CD25.trait10	CD25 on CD39+ CD4 Treg	GCST90001935	CD25 on CD39+ CD4 regulatory T cell || id:ebi-a-GCST90001935	PTSD	17	-0.0911091	0.0842773	0.279669	0.751876	-0.256293	0.0740745	0.912918	0.773915	1.07689
MFI	Treg	Blue.780.60.CD25.trait2	CD25 on CD4 Treg	GCST90001936	CD25 on CD4 regulatory T cell || id:ebi-a-GCST90001936	PTSD	17	-0.0777378	0.0879588	0.376806	0.753611	-0.250137	0.0946615	0.925207	0.778694	1.09929
MFI	Treg	Blue.780.60.CD25.trait3	CD25 on resting Treg	GCST90001937	CD25 on resting CD4 regulatory T cell || id:ebi-a-GCST90001937	PTSD	17	-0.0416781	0.12407	0.736929	0.86326	-0.284856	0.2015	0.959178	0.752122	1.22324
MFI	Treg	Blue.780.60.CD25.trait4	CD25 on CD39+ resting Treg	GCST90001938	CD25 on CD39+ resting CD4 regulatory T cell || id:ebi-a-GCST90001938	PTSD	17	-0.152889	0.0878036	0.0816388	0.751876	-0.324984	0.0192065	0.858225	0.722539	1.01939
MFI	Treg	Blue.780.60.CD25.trait5	CD25 on activated Treg	GCST90001939	CD25 on activated CD4 regulatory T cell || id:ebi-a-GCST90001939	PTSD	17	-0.0370139	0.0975849	0.704466	0.837191	-0.22828	0.154252	0.963663	0.795901	1.16679
MFI	Treg	Blue.780.60.CD25.trait6	CD25 on CD39+ activated Treg	GCST90001940	CD25 on CD39+ activated CD4 regulatory T cell || id:ebi-a-GCST90001940	PTSD	17	-0.0638803	0.0927012	0.490761	0.789067	-0.245575	0.117814	0.938117	0.782255	1.12503
MFI	Treg	Blue.780.60.CD25.trait7	CD25 on secreting Treg	GCST90001941	CD25 on secreting CD4 regulatory T cell || id:ebi-a-GCST90001941	PTSD	17	-0.011186	0.0989077	0.909955	0.956619	-0.205045	0.182673	0.988876	0.814611	1.20042
MFI	Treg	Blue.780.60.CD25.trait8	CD25 on CD39+ secreting Treg	GCST90001942	CD25 on CD39+ secreting CD4 regulatory T cell || id:ebi-a-GCST90001942	PTSD	17	-0.045919	0.0839096	0.584211	0.800713	-0.210382	0.118544	0.955119	0.810275	1.12586
MFI	Treg	Blue.780.60.CD25.trait9	CD25 on activated & secreting Treg	GCST90001943	CD25 on activated & secreting CD4 regulatory T cell || id:ebi-a-GCST90001943	PTSD	17	-0.0743691	0.0819339	0.364051	0.753611	-0.23496	0.0862213	0.928329	0.790603	1.09005
MFI	cDC	Blue.780.60.cDC.trait1	CD123 on plasmacytoid DC	GCST90001944	CD123 on plasmacytoid Dendritic Cell || id:ebi-a-GCST90001944	PTSD	17	0.14717	0.0900178	0.10207	0.510349	-0.0292647	0.323605	1.15855	0.971159	1.3821
MFI	cDC	Blue.780.60.cDC.trait2	CD123 on CD62L+ plasmacytoid DC	GCST90001945	CD123 on CD62L+ plasmacytoid Dendritic Cell || id:ebi-a-GCST90001945	PTSD	17	0.150335	0.0900107	0.0948824	0.510349	-0.0260863	0.326756	1.16222	0.974251	1.38646
MFI	Myeloid cell	Blue.780.60.MDSC.trait1	CD33 on CD14+ monocyte	GCST90001946	CD33 on CD14+ monocyte || id:ebi-a-GCST90001946	PTSD	15	0.246298	0.132574	0.0631954	0.554981	-0.0135472	0.506142	1.27928	0.986544	1.65888
MFI	Myeloid cell	Blue.780.60.MDSC.trait10	CD33 on CD33br HLA DR+ CD14dim	GCST90001947	CD33 on CD33+ HLA DR+ CD14dim || id:ebi-a-GCST90001947	PTSD	15	0.211219	0.118898	0.0756548	0.554981	-0.0218208	0.444259	1.23518	0.978416	1.55933
MFI	Myeloid cell	Blue.780.60.MDSC.trait12	CD33 on CD33dim HLA DR+ CD11b+	GCST90001948	CD33 on CD33dim HLA DR+ CD11b+ || id:ebi-a-GCST90001948	PTSD	15	0.258297	0.124639	0.0382323	0.554981	0.0140039	0.50259	1.29472	1.0141	1.653
MFI	Myeloid cell	Blue.780.60.MDSC.trait13	CD33 on CD33dim HLA DR+ CD11b-	GCST90001949	CD33 on CD33dim HLA DR+ CD11b- || id:ebi-a-GCST90001949	PTSD	15	0.209939	0.135608	0.121591	0.5565	-0.0558526	0.47573	1.2336	0.945679	1.60919
MFI	Myeloid cell	Blue.780.60.MDSC.trait14	CD33 on Gr MDSC	GCST90001950	CD33 on Granulocytic Myeloid-Derived Suppressor Cells || id:ebi-a-GCST90001950	PTSD	15	0.0893603	0.19542	0.647475	0.852463	-0.293663	0.472384	1.09347	0.745528	1.60381
MFI	Myeloid cell	Blue.780.60.MDSC.trait2	CD33 on CD66b++ myeloid cell	GCST90001951	CD33 on CD66b++ myeloid cell || id:ebi-a-GCST90001951	PTSD	15	0.055463	0.122773	0.651448	0.852463	-0.185172	0.296098	1.05703	0.830961	1.3446
MFI	Myeloid cell	Blue.780.60.MDSC.trait3	CD33 on Mo MDSC	GCST90001952	CD33 on Monocytic Myeloid-Derived Suppressor Cells || id:ebi-a-GCST90001952	PTSD	15	0.155981	0.138443	0.259878	0.59717	-0.115367	0.42733	1.1688	0.891039	1.53316
MFI	Myeloid cell	Blue.780.60.MDSC.trait4	CD33 on CD33dim HLA DR-	GCST90001953	CD33 on CD33dim HLA DR- || id:ebi-a-GCST90001953	PTSD	15	0.133815	0.120005	0.264816	0.59717	-0.101395	0.369025	1.14318	0.903576	1.44632
MFI	Myeloid cell	Blue.780.60.MDSC.trait6	CD33 on basophil	GCST90001954	CD33 on basophil || id:ebi-a-GCST90001954	PTSD	15	0.139579	0.122268	0.253628	0.59717	-0.100067	0.379225	1.14979	0.904777	1.46115
MFI	Myeloid cell	Blue.780.60.MDSC.trait7	CD33 on Im MDSC	GCST90001955	CD33 on Immature Myeloid-Derived Suppressor Cells || id:ebi-a-GCST90001955	PTSD	15	0.236253	0.119134	0.0473569	0.554981	0.00275133	0.469755	1.26649	1.00276	1.5996
MFI	Myeloid cell	Blue.780.60.MDSC.trait8	CD33 on CD33br HLA DR+	GCST90001956	CD33 on CD33+ HLA DR+ || id:ebi-a-GCST90001956	PTSD	15	0.208662	0.1187	0.0787651	0.554981	-0.0239897	0.441315	1.23203	0.976296	1.55475
MFI	Myeloid cell	Blue.780.60.MDSC.trait9	CD33 on CD33br HLA DR+ CD14-	GCST90001957	CD33 on CD33+ HLA DR+ CD14- || id:ebi-a-GCST90001957	PTSD	15	0.208863	0.118747	0.0785963	0.554981	-0.0238814	0.441608	1.23228	0.976402	1.55521
MFI	TBNK	Blue.780.60.TBNK.trait1	CD4 on monocyte	GCST90001958	CD4 on monocyte || id:ebi-a-GCST90001958	PTSD	17	0.12633	0.114818	0.271215	0.806929	-0.0987126	0.351373	1.13466	0.906003	1.42102
MFI	TBNK	Blue.780.60.TBNK.trait3	CD4 on HLA DR+ CD4+	GCST90001959	CD4 on HLA DR+ CD4+ T cell || id:ebi-a-GCST90001959	PTSD	17	0.0903973	0.0993024	0.362652	0.806929	-0.104235	0.28503	1.09461	0.901013	1.3298
MFI	Treg	Blue.780.60.Treg.trait4	CD25 on CD4+	GCST90001960	CD25 on CD4+ T cell || id:ebi-a-GCST90001960	PTSD	17	-0.0383109	0.0902613	0.671242	0.82152	-0.215223	0.138601	0.962414	0.806362	1.14867
MFI	Treg	Blue.780.60.Treg.trait5	CD25 on CD39+ CD4+	GCST90001961	CD25 on CD39+ CD4+ T cell || id:ebi-a-GCST90001961	PTSD	17	0.074449	0.107487	0.488542	0.789067	-0.136226	0.285124	1.07729	0.872645	1.32993
MFI	Treg	Blue.780.60.Treg.trait6	CD25 on CD28+ CD4+	GCST90001962	CD25 on CD28+ CD4+ T cell || id:ebi-a-GCST90001962	PTSD	3	-0.237027	0.252934	0.348703	0.753611	-0.732777	0.258724	0.78897	0.480572	1.29528
Morphological parameter	cDC	FSC.cDC.trait2	FSC-A on myeloid DC	GCST90001963	FSC-A on myeloid Dendritic Cell || id:ebi-a-GCST90001963	PTSD	17	0.101527	0.0887672	0.252729	0.614384	-0.0724565	0.275511	1.10686	0.930106	1.3172
Morphological parameter	cDC	FSC.cDC.trait3	FSC-A on plasmacytoid DC	GCST90001964	FSC-A on plasmacytoid Dendritic Cell || id:ebi-a-GCST90001964	PTSD	17	0.0817001	0.0876138	0.351077	0.614384	-0.0900229	0.253423	1.08513	0.91391	1.28843
Morphological parameter	cDC	FSC.cDC.trait4	FSC-A on monocyte	GCST90001965	FSC-A on monocyte || id:ebi-a-GCST90001965	PTSD	17	0.0984978	0.104926	0.347868	0.614384	-0.107158	0.304154	1.10351	0.898384	1.35548
Morphological parameter	cDC	FSC.cDC.trait5	FSC-A on granulocyte	GCST90001966	FSC-A on granulocyte || id:ebi-a-GCST90001966	PTSD	17	0.128474	0.0931456	0.167808	0.614384	-0.0540914	0.311039	1.13709	0.947345	1.36484
Morphological parameter	TBNK	FSC.TBNK.trait1	FSC-A on CD14+ monocyte	GCST90001967	FSC-A on CD14+ monocyte || id:ebi-a-GCST90001967	PTSD	17	0.068648	0.1055	0.515245	0.962207	-0.138132	0.275428	1.07106	0.870984	1.31709
Morphological parameter	TBNK	FSC.TBNK.trait10	FSC-A on B cell	GCST90001968	FSC-A on B cell || id:ebi-a-GCST90001968	PTSD	17	0.0164753	0.0874633	0.850588	0.966148	-0.154953	0.187903	1.01661	0.856456	1.20672
Morphological parameter	TBNK	FSC.TBNK.trait11	FSC-A on NK	GCST90001969	FSC-A on Natural Killer || id:ebi-a-GCST90001969	PTSD	17	-0.0258391	0.0882838	0.769765	0.962207	-0.198875	0.147197	0.974492	0.819652	1.15858
Morphological parameter	TBNK	FSC.TBNK.trait12	FSC-A on HLA DR+ NK	GCST90001970	FSC-A on HLA DR+ Natural Killer || id:ebi-a-GCST90001970	PTSD	16	0.0727242	0.0865679	0.400862	0.962207	-0.0969488	0.242397	1.07543	0.907602	1.2743
Morphological parameter	TBNK	FSC.TBNK.trait2	FSC-A on lymphocyte	GCST90001971	FSC-A on lymphocyte || id:ebi-a-GCST90001971	PTSD	17	0.0399861	0.0780654	0.608502	0.962207	-0.113022	0.192994	1.0408	0.893131	1.21288
Morphological parameter	TBNK	FSC.TBNK.trait3	FSC-A on T cell	GCST90001972	FSC-A on T cell || id:ebi-a-GCST90001972	PTSD	17	0.0416929	0.0792821	0.598971	0.962207	-0.1137	0.197086	1.04257	0.892526	1.21785
Morphological parameter	TBNK	FSC.TBNK.trait4	FSC-A on CD4+	GCST90001973	FSC-A on CD4+ T cell || id:ebi-a-GCST90001973	PTSD	17	-0.00060626	0.0806483	0.994002	0.994002	-0.158677	0.157464	0.999394	0.853272	1.17054
Morphological parameter	TBNK	FSC.TBNK.trait5	FSC-A on CD8br	GCST90001974	FSC-A on CD8+ T cell || id:ebi-a-GCST90001974	PTSD	17	0.0476974	0.0833374	0.567091	0.962207	-0.115644	0.211039	1.04885	0.890792	1.23496
Morphological parameter	TBNK	FSC.TBNK.trait6	FSC-A on HLA DR+ T cell	GCST90001975	FSC-A on HLA DR+ T cell || id:ebi-a-GCST90001975	PTSD	17	0.0732119	0.0997781	0.463103	0.962207	-0.122353	0.268777	1.07596	0.884836	1.30836
Morphological parameter	TBNK	FSC.TBNK.trait7	FSC-A on NKT	GCST90001976	FSC-A on Natural Killer T || id:ebi-a-GCST90001976	PTSD	17	0.0492625	0.105819	0.641549	0.962207	-0.158143	0.256668	1.0505	0.853727	1.29262
Morphological parameter	TBNK	FSC.TBNK.trait8	FSC-A on HLA DR+ CD4+	GCST90001977	FSC-A on HLA DR+ CD4+ T cell || id:ebi-a-GCST90001977	PTSD	17	0.0115181	0.0824181	0.888856	0.966148	-0.150021	0.173058	1.01158	0.86069	1.18893
Morphological parameter	TBNK	FSC.TBNK.trait9	FSC-A on HLA DR+ CD8br	GCST90001978	FSC-A on HLA DR+ CD8+ T cell || id:ebi-a-GCST90001978	PTSD	17	0.0913605	0.106045	0.388947	0.962207	-0.116487	0.299208	1.09566	0.890042	1.34879
MFI	Monocyte	mono.trait1	CD16 on CD14- CD16+ monocyte	GCST90001979	CD16 on CD14- CD16+ monocyte || id:ebi-a-GCST90001979	PTSD	17	0.157118	0.0936496	0.0934016	0.55509	-0.0264353	0.340671	1.17013	0.973911	1.40589
MFI	Monocyte	mono.trait10	CD40 on CD14+ CD16- monocyte	GCST90001980	CD40 on CD14+ CD16- monocyte || id:ebi-a-GCST90001980	PTSD	17	-0.0252788	0.0794097	0.750232	0.952991	-0.180922	0.130364	0.975038	0.834501	1.13924
MFI	Monocyte	mono.trait11	CD40 on CD14+ CD16+ monocyte	GCST90001981	CD40 on CD14+ CD16+ monocyte || id:ebi-a-GCST90001981	PTSD	17	-0.0589093	0.0795261	0.458843	0.866703	-0.21478	0.0969619	0.942792	0.806719	1.10182
MFI	Monocyte	mono.trait12	CCR2 on CD14- CD16+ monocyte	GCST90001982	CCR2 on CD14- CD16+ monocyte || id:ebi-a-GCST90001982	PTSD	17	0.0921234	0.0787288	0.241946	0.747834	-0.0621851	0.246432	1.0965	0.939709	1.27945
MFI	Monocyte	mono.trait14	CD14 on CD14+ CD16+ monocyte	GCST90001983	CD14 on CD14+ CD16+ monocyte || id:ebi-a-GCST90001983	PTSD	17	0.151969	0.0780176	0.0514292	0.55509	-0.000945473	0.304884	1.16412	0.999055	1.35647
MFI	Monocyte	mono.trait16	HLA DR on CD14- CD16+ monocyte	GCST90001984	HLA DR on CD14- CD16+ monocyte || id:ebi-a-GCST90001984	PTSD	17	-0.0453416	0.0789521	0.565769	0.952991	-0.200088	0.109404	0.955671	0.818659	1.11561
MFI	Monocyte	mono.trait17	CD40 on monocytes	GCST90001985	CD40 on monocytes || id:ebi-a-GCST90001985	PTSD	17	-0.0201826	0.07992	0.800628	0.952991	-0.176826	0.136461	0.98002	0.837926	1.14621
MFI	Monocyte	mono.trait19	CD14 on CD14+ CD16- monocyte	GCST90001986	CD14 on CD14+ CD16- monocyte || id:ebi-a-GCST90001986	PTSD	17	0.116685	0.0774554	0.131944	0.55509	-0.0351276	0.268498	1.12377	0.965482	1.308
MFI	Monocyte	mono.trait2	CD64 on CD14+ CD16- monocyte	GCST90001987	CD64 on CD14+ CD16- monocyte || id:ebi-a-GCST90001987	PTSD	17	0.00769255	0.0794559	0.922873	0.952991	-0.148041	0.163426	1.00772	0.862396	1.17754
MFI	Monocyte	mono.trait21	HLA DR on CD14+ CD16- monocyte	GCST90001988	HLA DR on CD14+ CD16- monocyte || id:ebi-a-GCST90001988	PTSD	17	0.0134289	0.0801197	0.86689	0.952991	-0.143606	0.170464	1.01352	0.866229	1.18585
MFI	Monocyte	mono.trait22	CD40 on CD14- CD16+ monocyte	GCST90001989	CD40 on CD14- CD16+ monocyte || id:ebi-a-GCST90001989	PTSD	17	-0.0189116	0.0798405	0.81276	0.952991	-0.175399	0.137576	0.981266	0.839122	1.14749
MFI	Monocyte	mono.trait24	CD64 on CD14- CD16+ monocyte	GCST90001990	CD64 on CD14- CD16+ monocyte || id:ebi-a-GCST90001990	PTSD	17	-0.02073	0.0792222	0.793577	0.952991	-0.176006	0.134546	0.979483	0.838613	1.14402
MFI	Monocyte	mono.trait25	HLA DR on CD14+ monocyte	GCST90001991	HLA DR on CD14+ monocyte || id:ebi-a-GCST90001991	PTSD	17	0.0180767	0.0802788	0.821844	0.952991	-0.13927	0.175423	1.01824	0.869993	1.19175
MFI	Monocyte	mono.trait28	CCR2 on CD14+ CD16+ monocyte	GCST90001992	CCR2 on CD14+ CD16+ monocyte || id:ebi-a-GCST90001992	PTSD	17	0.0362788	0.0778017	0.641002	0.952991	-0.116213	0.18877	1.03694	0.890286	1.20776
MFI	Monocyte	mono.trait29	PDL-1 on CD14+ CD16- monocyte	GCST90001993	PDL-1 on CD14+ CD16- monocyte || id:ebi-a-GCST90001993	PTSD	17	0.128757	0.0785333	0.101104	0.55509	-0.025168	0.282682	1.13741	0.975146	1.32668
MFI	Monocyte	mono.trait3	CX3CR1 on CD14- CD16-	GCST90001994	CX3CR1 on CD14- CD16- || id:ebi-a-GCST90001994	PTSD	17	0.00499037	0.0846521	0.952991	0.952991	-0.160928	0.170909	1.005	0.851354	1.18638
MFI	Monocyte	mono.trait33	CX3CR1 on monocyte	GCST90001995	CX3CR1 on monocyte || id:ebi-a-GCST90001995	PTSD	17	-0.0813336	0.092562	0.379568	0.759135	-0.262755	0.100088	0.921886	0.76893	1.10527
MFI	Monocyte	mono.trait35	CX3CR1 on CD14+ CD16+ monocyte	GCST90001996	CX3CR1 on CD14+ CD16+ monocyte || id:ebi-a-GCST90001996	PTSD	17	-0.0977274	0.0802118	0.223085	0.747834	-0.254943	0.0594878	0.906896	0.774961	1.06129
MFI	Monocyte	mono.trait36	CX3CR1 on CD14+ CD16- monocyte	GCST90001997	CX3CR1 on CD14+ CD16- monocyte || id:ebi-a-GCST90001997	PTSD	17	-0.0902137	0.0819417	0.270918	0.759135	-0.25082	0.0703921	0.913736	0.778163	1.07293
MFI	Monocyte	mono.trait39	PDL-1 on CD14+ CD16+ monocyte	GCST90001998	PDL-1 on CD14+ CD16+ monocyte || id:ebi-a-GCST90001998	PTSD	17	0.120445	0.0784633	0.124771	0.55509	-0.0333428	0.274234	1.128	0.967207	1.31552
MFI	Monocyte	mono.trait4	PDL-1 on CD14- CD16+ monocyte	GCST90001999	PDL-1 on CD14- CD16+ monocyte || id:ebi-a-GCST90001999	PTSD	17	0.186096	0.0896254	0.037859	0.55509	0.0104304	0.361762	1.20454	1.01049	1.43586
MFI	Monocyte	mono.trait41	PDL-1 on CD14- CD16-	GCST90002000	PDL-1 on CD14- CD16- || id:ebi-a-GCST90002000	PTSD	17	0.071696	0.0768881	0.351093	0.759135	-0.0790047	0.222397	1.07433	0.924036	1.24907
MFI	Monocyte	mono.trait42	CD64 on CD14- CD16-	GCST90002001	CD64 on CD14- CD16- || id:ebi-a-GCST90002001	PTSD	17	-0.112123	0.0773028	0.146935	0.55509	-0.263637	0.0393903	0.893934	0.768253	1.04018
MFI	Monocyte	mono.trait43	PDL-1 on monocyte	GCST90002002	PDL-1 on monocyte || id:ebi-a-GCST90002002	PTSD	17	0.119629	0.0789009	0.129469	0.55509	-0.0350162	0.274275	1.12708	0.96559	1.31558
MFI	Monocyte	mono.trait44	CCR2 on CD14- CD16-	GCST90002003	CCR2 on CD14- CD16- || id:ebi-a-GCST90002003	PTSD	17	-0.00561782	0.0780444	0.942616	0.952991	-0.158585	0.147349	0.994398	0.853351	1.15876
MFI	Monocyte	mono.trait46	CCR2 on CD14+ CD16- monocyte	GCST90002004	CCR2 on CD14+ CD16- monocyte || id:ebi-a-GCST90002004	PTSD	17	-0.0284856	0.0868678	0.742973	0.952991	-0.198747	0.141775	0.971916	0.819758	1.15232
MFI	Monocyte	mono.trait47	CD16 on CD14+ CD16+ monocyte	GCST90002005	CD16 on CD14+ CD16+ monocyte || id:ebi-a-GCST90002005	PTSD	17	0.150936	0.0798925	0.0588597	0.55509	-0.00565323	0.307526	1.16292	0.994363	1.36006
MFI	Monocyte	mono.trait48	CD64 on monocyte	GCST90002006	CD64 on monocyte || id:ebi-a-GCST90002006	PTSD	17	0.0087603	0.0799403	0.912738	0.952991	-0.147923	0.165443	1.0088	0.862498	1.17992
MFI	Monocyte	mono.trait50	HLA DR on CD14+ CD16+ monocyte	GCST90002007	HLA DR on CD14+ CD16+ monocyte || id:ebi-a-GCST90002007	PTSD	17	0.00941381	0.0840131	0.910782	0.952991	-0.155252	0.17408	1.00946	0.856199	1.19015
MFI	Monocyte	mono.trait52	CCR2 on monocyte	GCST90002008	CCR2 on monocyte || id:ebi-a-GCST90002008	PTSD	17	-0.0176946	0.0868362	0.838533	0.952991	-0.187894	0.152504	0.982461	0.828703	1.16475
MFI	Monocyte	mono.trait53	HLA DR on CD14- CD16-	GCST90002009	HLA DR on CD14- CD16- || id:ebi-a-GCST90002009	PTSD	17	0.0912643	0.0878276	0.298744	0.759135	-0.0808778	0.263406	1.09556	0.922306	1.30136
MFI	Monocyte	mono.trait54	HLA DR on monocyte	GCST90002010	HLA DR on monocyte || id:ebi-a-GCST90002010	PTSD	17	-0.0163904	0.0800591	0.837784	0.952991	-0.173306	0.140525	0.983743	0.84088	1.15088
MFI	Monocyte	mono.trait6	CD64 on CD14+ CD16+ monocyte	GCST90002011	CD64 on CD14+ CD16+ monocyte || id:ebi-a-GCST90002011	PTSD	16	0.0737919	0.0814849	0.365153	0.759135	-0.0859186	0.233502	1.07658	0.917669	1.26302
MFI	Monocyte	mono.trait7	CX3CR1 on CD14- CD16+ monocyte	GCST90002012	CX3CR1 on CD14- CD16+ monocyte || id:ebi-a-GCST90002012	PTSD	17	-0.0696921	0.0781724	0.372652	0.759135	-0.22291	0.0835259	0.932681	0.800187	1.08711
MFI	cDC	Red.660.20.cDC.trait1	CCR2 on myeloid DC	GCST90002013	CCR2 on myeloid Dendritic Cell || id:ebi-a-GCST90002013	PTSD	17	-0.0513854	0.0888818	0.563175	0.96782	-0.225594	0.122823	0.949912	0.798042	1.13068
MFI	cDC	Red.660.20.cDC.trait2	CCR2 on CD62L+ myeloid DC	GCST90002014	CCR2 on CD62L+ myeloid Dendritic Cell || id:ebi-a-GCST90002014	PTSD	17	0.0223959	0.0892501	0.801865	0.96782	-0.152534	0.197326	1.02265	0.85853	1.21814
MFI	cDC	Red.660.20.cDC.trait3	CCR2 on plasmacytoid DC	GCST90002015	CCR2 on plasmacytoid Dendritic Cell || id:ebi-a-GCST90002015	PTSD	17	-0.00358453	0.0888511	0.96782	0.96782	-0.177733	0.170564	0.996422	0.837166	1.18597
MFI	cDC	Red.660.20.cDC.trait4	CCR2 on CD62L+ plasmacytoid DC	GCST90002016	CCR2 on CD62L+ plasmacytoid Dendritic Cell || id:ebi-a-GCST90002016	PTSD	17	-0.00712222	0.0887137	0.936012	0.96782	-0.181001	0.166757	0.992903	0.834434	1.18147
MFI	cDC	Red.660.20.cDC.trait5	CCR2 on monocyte	GCST90002017	CCR2 on monocyte || id:ebi-a-GCST90002017	PTSD	17	0.0444155	0.0889448	0.617525	0.96782	-0.129916	0.218747	1.04542	0.878169	1.24452
MFI	cDC	Red.660.20.cDC.trait6	CCR2 on granulocyte	GCST90002018	CCR2 on granulocyte || id:ebi-a-GCST90002018	PTSD	17	0.0160456	0.0984471	0.870529	0.96782	-0.176911	0.209002	1.01617	0.837855	1.23245
MFI	Myeloid cell	Red.660.20.MDSC.trait2	CD14 on Mo MDSC	GCST90002019	CD14 on Monocytic Myeloid-Derived Suppressor Cells || id:ebi-a-GCST90002019	PTSD	15	-0.00144462	0.116149	0.990076	0.990076	-0.229097	0.226208	0.998556	0.795252	1.25384
MFI	Myeloid cell	Red.660.20.MDSC.trait3	CD14 on CD33br HLA DR+ CD14dim	GCST90002020	CD14 on CD33+ HLA DR+ CD14dim || id:ebi-a-GCST90002020	PTSD	15	0.0125435	0.116672	0.914383	0.990076	-0.216134	0.241221	1.01262	0.805628	1.2728
MFI	Myeloid cell	Red.660.20.MDSC.trait4	CD14 on CD33dim HLA DR+ CD11b+	GCST90002021	CD14 on CD33dim HLA DR+ CD11b+ || id:ebi-a-GCST90002021	PTSD	15	-0.00257723	0.114891	0.982103	0.990076	-0.227763	0.222609	0.997426	0.796313	1.24933
MFI	Maturation stages of T cell	Red.660.20.MT.trait1	CD4 on CD4+	GCST90002022	CD4 on CD4+ T cell || id:ebi-a-GCST90002022	PTSD	17	0.0426883	0.104766	0.683667	0.993798	-0.162653	0.24803	1.04361	0.849886	1.2815
MFI	Maturation stages of T cell	Red.660.20.MT.trait2	CD4 on CM CD4 +	GCST90002023	CD4 on Central Memory CD4+ T cell || id:ebi-a-GCST90002023	PTSD	17	0.0147124	0.100289	0.883368	0.993798	-0.181853	0.211278	1.01482	0.833724	1.23526
MFI	Maturation stages of T cell	Red.660.20.MT.trait3	CD4 on naive CD4+	GCST90002024	CD4 on naive CD4+ T cell || id:ebi-a-GCST90002024	PTSD	17	0.0385311	0.0904253	0.670028	0.993798	-0.138702	0.215765	1.03928	0.870487	1.24081
MFI	Maturation stages of T cell	Red.660.20.MT.trait4	CD4 on EM CD4+	GCST90002025	CD4 on Effector Memory CD4+ T cell || id:ebi-a-GCST90002025	PTSD	17	0.0619449	0.0874541	0.478751	0.993798	-0.109465	0.233355	1.0639	0.896313	1.26283
MFI	Maturation stages of T cell	Red.660.20.MT.trait5	CD4 on TD CD4+	GCST90002026	CD4 on Terminally Differentiated CD4+ T cell || id:ebi-a-GCST90002026	PTSD	17	0.0336258	0.0868498	0.698629	0.993798	-0.1366	0.203851	1.0342	0.872319	1.22612
MFI	Maturation stages of T cell	Red.660.20.MT.trait6	CD4 on CD45RA+ CD4+	GCST90002027	CD4 on CD45RA+ CD4+ T cell || id:ebi-a-GCST90002027	PTSD	17	0.0405402	0.101795	0.690443	0.993798	-0.158978	0.240058	1.04137	0.853015	1.27132
MFI	TBNK	Red.660.20.TBNK.trait2	CD19 on B cell	GCST90002028	CD19 on B cell || id:ebi-a-GCST90002028	PTSD	17	0.162734	0.085241	0.0562486	0.806929	-0.00433839	0.329806	1.17672	0.995671	1.3907
MFI	Treg	Red.660.20.Treg.trait1	CD39 on CD39+ CD8br	GCST90002029	CD39 on CD39+ CD8+ T cell || id:ebi-a-GCST90002029	PTSD	17	0.054916	0.09647	0.569184	0.800713	-0.134165	0.243997	1.05645	0.874445	1.27634
MFI	Treg	Red.660.20.Treg.trait2	CD39 on CD39+ activated Treg	GCST90002030	CD39 on CD39+ activated CD4 regulatory T cell || id:ebi-a-GCST90002030	PTSD	17	-0.0376683	0.0886457	0.670887	0.82152	-0.211414	0.136077	0.963032	0.809439	1.14577
MFI	Treg	Red.660.20.Treg.trait3	CD39 on CD39+ secreting Treg	GCST90002031	CD39 on CD39+ secreting CD4 regulatory T cell || id:ebi-a-GCST90002031	PTSD	17	-0.0524459	0.109582	0.632224	0.810037	-0.267227	0.162335	0.948906	0.7655	1.17625
MFI	Treg	Red.660.20.Treg.trait5	CD39 on CD39+ CD4+	GCST90002032	CD39 on CD39+ CD4+ T cell || id:ebi-a-GCST90002032	PTSD	17	-0.0795618	0.105014	0.448671	0.789067	-0.285388	0.126265	0.923521	0.751722	1.13458
MFI	Treg	Red.660.20.Treg.trait6	CD39 on granulocyte	GCST90002033	CD39 on granulocyte || id:ebi-a-GCST90002033	PTSD	17	0.0679468	0.092711	0.463627	0.789067	-0.113767	0.24966	1.07031	0.892466	1.28359
MFI	Treg	Red.660.20.Treg.trait7	CD39 on monocyte	GCST90002034	CD39 on monocyte || id:ebi-a-GCST90002034	PTSD	17	0.0893531	0.0976445	0.360147	0.753611	-0.10203	0.280736	1.09347	0.903002	1.3241
MFI	cDC	Red.780.60.cDC.trait1	CD80 on myeloid DC	GCST90002035	CD80 on myeloid Dendritic Cell || id:ebi-a-GCST90002035	PTSD	17	0.123501	0.0880693	0.160821	0.566577	-0.0491147	0.296117	1.13145	0.952072	1.34463
MFI	cDC	Red.780.60.cDC.trait2	CD80 on CD62L+ myeloid DC	GCST90002036	CD80 on CD62L+ myeloid Dendritic Cell || id:ebi-a-GCST90002036	PTSD	17	0.10824	0.0882153	0.219824	0.599519	-0.064662	0.281142	1.11432	0.937384	1.32464
MFI	cDC	Red.780.60.cDC.trait3	CD80 on plasmacytoid DC	GCST90002037	CD80 on plasmacytoid Dendritic Cell || id:ebi-a-GCST90002037	PTSD	17	0.117854	0.0896936	0.188859	0.566577	-0.0579455	0.293654	1.12508	0.943701	1.34132
MFI	cDC	Red.780.60.cDC.trait4	CD80 on CD62L+ plasmacytoid DC	GCST90002038	CD80 on CD62L+ plasmacytoid Dendritic Cell || id:ebi-a-GCST90002038	PTSD	17	0.121223	0.0896936	0.176527	0.566577	-0.0545763	0.297023	1.12888	0.946886	1.34585
MFI	cDC	Red.780.60.cDC.trait5	CD80 on monocyte	GCST90002039	CD80 on monocyte || id:ebi-a-GCST90002039	PTSD	17	0.181879	0.0957764	0.057565	0.510349	-0.00584272	0.369601	1.19947	0.994174	1.44716
MFI	cDC	Red.780.60.cDC.trait6	CD80 on granulocyte	GCST90002040	CD80 on granulocyte || id:ebi-a-GCST90002040	PTSD	17	-0.00552099	0.0890825	0.950582	0.96782	-0.180123	0.169081	0.994494	0.835168	1.18422
MFI	Myeloid cell	Red.780.60.MDSC.trait1	CD45 on lymphocyte	GCST90002041	CD45 on lymphocyte || id:ebi-a-GCST90002041	PTSD	15	-0.0250919	0.123736	0.839303	0.990076	-0.267615	0.217431	0.97522	0.765202	1.24288
MFI	Myeloid cell	Red.780.60.MDSC.trait10	CD45 on CD33br HLA DR+ CD14-	GCST90002042	CD45 on CD33+ HLA DR+ CD14- || id:ebi-a-GCST90002042	PTSD	15	0.110122	0.118123	0.351197	0.643862	-0.121398	0.341643	1.11641	0.885681	1.40726
MFI	Myeloid cell	Red.780.60.MDSC.trait11	CD45 on CD33br HLA DR+ CD14dim	GCST90002043	CD45 on CD33+ HLA DR+ CD14dim || id:ebi-a-GCST90002043	PTSD	15	0.130833	0.119874	0.275085	0.59717	-0.104119	0.365785	1.13978	0.901118	1.44165
MFI	Myeloid cell	Red.780.60.MDSC.trait13	CD45 on CD33dim HLA DR+ CD11b-	GCST90002044	CD45 on CD33dim HLA DR+ CD11b- || id:ebi-a-GCST90002044	PTSD	15	0.155951	0.129717	0.22927	0.59717	-0.0982943	0.410197	1.16877	0.906382	1.50711
MFI	Myeloid cell	Red.780.60.MDSC.trait14	CD45 on CD33- HLA DR-	GCST90002045	CD45 on CD33- HLA DR- || id:ebi-a-GCST90002045	PTSD	15	0.0856851	0.143224	0.549667	0.804064	-0.195034	0.366404	1.08946	0.822807	1.44254
MFI	Myeloid cell	Red.780.60.MDSC.trait15	CD45 on CD33- HLA DR+	GCST90002046	CD45 on CD33- HLA DR+ || id:ebi-a-GCST90002046	PTSD	15	-0.0916515	0.130081	0.481076	0.755976	-0.34661	0.163307	0.912423	0.707081	1.1774
MFI	Myeloid cell	Red.780.60.MDSC.trait16	CD45 on Gr MDSC	GCST90002047	CD45 on Granulocytic Myeloid-Derived Suppressor Cells || id:ebi-a-GCST90002047	PTSD	15	-0.241922	0.163565	0.139125	0.5565	-0.562509	0.0786654	0.785117	0.569777	1.08184
MFI	Myeloid cell	Red.780.60.MDSC.trait3	CD45 on CD66b++ myelod cell	GCST90002048	CD45 on CD66b++ myelod cell || id:ebi-a-GCST90002048	PTSD	15	-0.0677562	0.118204	0.566499	0.804064	-0.299436	0.163923	0.934488	0.741236	1.17812
MFI	Myeloid cell	Red.780.60.MDSC.trait4	CD45 on Mo MDSC	GCST90002049	CD45 on Monocytic Myeloid-Derived Suppressor Cells || id:ebi-a-GCST90002049	PTSD	15	0.121762	0.117139	0.298585	0.59717	-0.107829	0.351354	1.12949	0.897781	1.42099
MFI	Myeloid cell	Red.780.60.MDSC.trait5	CD45 on CD33dim HLA DR-	GCST90002050	CD45 on CD33dim HLA DR- || id:ebi-a-GCST90002050	PTSD	15	0.202701	0.118923	0.0882924	0.554981	-0.0303878	0.435791	1.22471	0.970069	1.54619
MFI	Myeloid cell	Red.780.60.MDSC.trait7	CD45 on basophil	GCST90002051	CD45 on basophil || id:ebi-a-GCST90002051	PTSD	15	0.13777	0.118944	0.24675	0.59717	-0.0953598	0.3709	1.14771	0.909046	1.44904
MFI	Myeloid cell	Red.780.60.MDSC.trait8	CD45 on Im MDSC	GCST90002052	CD45 on Immature Myeloid-Derived Suppressor Cells || id:ebi-a-GCST90002052	PTSD	15	-0.21478	0.136245	0.114927	0.5565	-0.48182	0.0522596	0.806719	0.617658	1.05365
MFI	Myeloid cell	Red.780.60.MDSC.trait9	CD45 on CD33br HLA DR+	GCST90002053	CD45 on CD33+ HLA DR+ || id:ebi-a-GCST90002053	PTSD	15	0.126592	0.117958	0.283182	0.59717	-0.104605	0.35779	1.13495	0.90068	1.43016
MFI	Maturation stages of T cell	Red.780.60.MT.trait2	CD8 on CM CD8br	GCST90002054	CD8 on Central Memory CD8+ T cell || id:ebi-a-GCST90002054	PTSD	17	-0.00205028	0.0878187	0.981374	0.993798	-0.174175	0.170074	0.997952	0.84015	1.18539
MFI	Maturation stages of T cell	Red.780.60.MT.trait3	CD8 on naive CD8br	GCST90002055	CD8 on naive CD8+ T cell || id:ebi-a-GCST90002055	PTSD	17	0.000677117	0.0871122	0.993798	0.993798	-0.170063	0.171417	1.00068	0.843612	1.18699
MFI	Maturation stages of T cell	Red.780.60.MT.trait4	CD8 on EM CD8br	GCST90002056	CD8 on Effector Memory CD8+ T cell || id:ebi-a-GCST90002056	PTSD	17	-0.0547622	0.0908746	0.546766	0.993798	-0.232876	0.123352	0.94671	0.792251	1.13128
MFI	Maturation stages of T cell	Red.780.60.MT.trait5	CD8 on TD CD8br	GCST90002057	CD8 on Terminally Differentiated CD8+ T cell || id:ebi-a-GCST90002057	PTSD	17	-0.061334	0.0874321	0.482988	0.993798	-0.232701	0.110033	0.940509	0.79239	1.11631
MFI	TBNK	Red.780.60.TBNK.trait1	CD8 on CD8br	GCST90002058	CD8 on CD8+ T cell || id:ebi-a-GCST90002058	PTSD	17	-0.0292884	0.0860121	0.733469	0.813758	-0.197872	0.139295	0.971136	0.820475	1.14946
MFI	TBNK	Red.780.60.TBNK.trait2	CD8 on NKT	GCST90002059	CD8 on Natural Killer T || id:ebi-a-GCST90002059	PTSD	17	-0.0755111	0.0839613	0.368463	0.806929	-0.240075	0.089053	0.927269	0.786569	1.09314
MFI	TBNK	Red.780.60.TBNK.trait3	CD8 on HLA DR+ CD8br	GCST90002060	CD8 on HLA DR+ CD8+ T cell || id:ebi-a-GCST90002060	PTSD	17	-0.0596078	0.0881124	0.498725	0.806929	-0.232308	0.113092	0.942134	0.792702	1.11974
MFI	Treg	Red.780.60.Treg.trait15	CD4 on CD39+ CD4+	GCST90002061	CD4 on CD39+ CD4+ T cell || id:ebi-a-GCST90002061	PTSD	17	-0.158975	0.088392	0.0720939	0.751876	-0.332223	0.0142731	0.853018	0.717327	1.01438
MFI	Treg	Red.780.60.Treg.trait16	CD4 on CD28+ CD4+	GCST90002062	CD4 on CD28+ CD4+ T cell || id:ebi-a-GCST90002062	PTSD	17	-0.12509	0.101045	0.215731	0.751876	-0.323138	0.0729586	0.882418	0.723874	1.07569
MFI	Treg	Red.780.60.Treg.trait2	CD4 on CD4 Treg	GCST90002063	CD4 on CD4 regulatory T cell || id:ebi-a-GCST90002063	PTSD	17	-0.165793	0.0907344	0.0676639	0.751876	-0.343633	0.012046	0.847221	0.709189	1.01212
MFI	Treg	Red.780.60.Treg.trait3	CD4 on resting Treg	GCST90002064	CD4 on resting CD4 regulatory T cell || id:ebi-a-GCST90002064	PTSD	17	-0.156143	0.085239	0.0669773	0.751876	-0.323212	0.0109254	0.855437	0.723821	1.01099
MFI	Treg	Red.780.60.Treg.trait4	CD4 on CD39+ resting Treg	GCST90002065	CD4 on CD39+ resting CD4 regulatory T cell || id:ebi-a-GCST90002065	PTSD	17	-0.114456	0.0875883	0.191299	0.751876	-0.286129	0.0572174	0.891851	0.751166	1.05889
MFI	Treg	Red.780.60.Treg.trait5	CD4 on activated Treg	GCST90002066	CD4 on activated CD4 regulatory T cell || id:ebi-a-GCST90002066	PTSD	17	-0.143661	0.0920109	0.118441	0.751876	-0.324002	0.0366802	0.866181	0.723248	1.03736
MFI	Treg	Red.780.60.Treg.trait6	CD4 on CD39+ activated Treg	GCST90002067	CD4 on CD39+ activated CD4 regulatory T cell || id:ebi-a-GCST90002067	PTSD	17	-0.123584	0.0951361	0.193936	0.751876	-0.310051	0.0628828	0.883747	0.73341	1.0649
MFI	Treg	Red.780.60.Treg.trait7	CD4 on secreting Treg	GCST90002068	CD4 on secreting CD4 regulatory T cell || id:ebi-a-GCST90002068	PTSD	17	-0.129279	0.0958992	0.177635	0.751876	-0.317241	0.0586832	0.878729	0.728155	1.06044
MFI	Treg	Red.780.60.Treg.trait8	CD4 on CD39+ secreting Treg	GCST90002069	CD4 on CD39+ secreting CD4 regulatory T cell || id:ebi-a-GCST90002069	PTSD	17	-0.120128	0.0957293	0.209524	0.751876	-0.307758	0.0675011	0.886807	0.735094	1.06983
MFI	Treg	Red.780.60.Treg.trait9	CD4 on activated & secreting Treg	GCST90002070	CD4 on activated & secreting CD4 regulatory T cell || id:ebi-a-GCST90002070	PTSD	17	-0.137928	0.0914133	0.13134	0.751876	-0.317098	0.0412423	0.871162	0.728259	1.0421
Morphological parameter	cDC	SSC.cDC.trait2	SSC-A on myeloid DC	GCST90002071	SSC-A on myeloid Dendritic Cell || id:ebi-a-GCST90002071	PTSD	17	-0.0235766	0.0942104	0.802391	0.927788	-0.208229	0.161076	0.976699	0.812021	1.17477
Morphological parameter	cDC	SSC.cDC.trait3	SSC-A on plasmacytoid DC	GCST90002072	SSC-A on plasmacytoid Dendritic Cell || id:ebi-a-GCST90002072	PTSD	17	-0.0487822	0.0880057	0.579369	0.811116	-0.221273	0.123709	0.952389	0.801497	1.13169
Morphological parameter	cDC	SSC.cDC.trait4	SSC-A on monocyte	GCST90002073	SSC-A on monocyte || id:ebi-a-GCST90002073	PTSD	17	0.00926267	0.102205	0.927788	0.927788	-0.19106	0.209585	1.00931	0.826083	1.23317
Morphological parameter	TBNK	SSC.TBNK.trait1	SSC-A on CD14+ monocyte	GCST90002074	SSC-A on CD14+ monocyte || id:ebi-a-GCST90002074	PTSD	17	-0.0320197	0.101713	0.75291	0.962207	-0.231378	0.167338	0.968487	0.79344	1.18215
Morphological parameter	TBNK	SSC.TBNK.trait10	SSC-A on B cell	GCST90002075	SSC-A on B cell || id:ebi-a-GCST90002075	PTSD	17	-0.0682518	0.0861096	0.428002	0.962207	-0.237027	0.100523	0.934025	0.78897	1.10575
Morphological parameter	TBNK	SSC.TBNK.trait11	SSC-A on NK	GCST90002076	SSC-A on Natural Killer || id:ebi-a-GCST90002076	PTSD	17	-0.106575	0.093886	0.256313	0.962207	-0.290591	0.0774419	0.898908	0.747821	1.08052
Morphological parameter	TBNK	SSC.TBNK.trait12	SSC-A on HLA DR+ NK	GCST90002077	SSC-A on HLA DR+ Natural Killer || id:ebi-a-GCST90002077	PTSD	16	-0.0298467	0.0859366	0.728357	0.962207	-0.198282	0.138589	0.970594	0.820138	1.14865
Morphological parameter	TBNK	SSC.TBNK.trait13	SSC-A on granulocyte	GCST90002078	SSC-A on granulocyte || id:ebi-a-GCST90002078	PTSD	17	0.147731	0.101418	0.145214	0.962207	-0.0510492	0.34651	1.1592	0.950232	1.41412
Morphological parameter	TBNK	SSC.TBNK.trait2	SSC-A on lymphocyte	GCST90002079	SSC-A on lymphocyte || id:ebi-a-GCST90002079	PTSD	17	-0.0399395	0.0797417	0.616469	0.962207	-0.196233	0.116354	0.960848	0.821821	1.12339
Morphological parameter	TBNK	SSC.TBNK.trait3	SSC-A on T cell	GCST90002080	SSC-A on T cell || id:ebi-a-GCST90002080	PTSD	17	-0.025047	0.0814923	0.758574	0.962207	-0.184772	0.134678	0.975264	0.831294	1.14417
Morphological parameter	TBNK	SSC.TBNK.trait4	SSC-A on CD4+	GCST90002081	SSC-A on CD4+ T cell || id:ebi-a-GCST90002081	PTSD	17	-0.0698387	0.0826144	0.397911	0.962207	-0.231763	0.0920855	0.932544	0.793134	1.09646
Morphological parameter	TBNK	SSC.TBNK.trait5	SSC-A on CD8br	GCST90002082	SSC-A on CD8+ T cell || id:ebi-a-GCST90002082	PTSD	17	-0.0510758	0.0861079	0.553074	0.962207	-0.219847	0.117696	0.950207	0.802641	1.1249
Morphological parameter	TBNK	SSC.TBNK.trait6	SSC-A on HLA DR+ T cell	GCST90002083	SSC-A on HLA DR+ T cell || id:ebi-a-GCST90002083	PTSD	17	0.0131626	0.0851681	0.877178	0.966148	-0.153767	0.180092	1.01325	0.857472	1.19733
Morphological parameter	TBNK	SSC.TBNK.trait7	SSC-A on NKT	GCST90002084	SSC-A on Natural Killer T || id:ebi-a-GCST90002084	PTSD	17	-0.051145	0.101275	0.613551	0.962207	-0.249644	0.147354	0.950141	0.779078	1.15876
Morphological parameter	TBNK	SSC.TBNK.trait8	SSC-A on HLA DR+ CD4+	GCST90002085	SSC-A on HLA DR+ CD4+ T cell || id:ebi-a-GCST90002085	PTSD	17	0.041493	0.0835362	0.619396	0.962207	-0.122238	0.205224	1.04237	0.884938	1.2278
Morphological parameter	TBNK	SSC.TBNK.trait9	SSC-A on HLA DR+ CD8br	GCST90002086	SSC-A on HLA DR+ CD8+ T cell || id:ebi-a-GCST90002086	PTSD	17	-0.00164139	0.113058	0.988417	0.994002	-0.223235	0.219952	0.99836	0.799927	1.24602
MFI	cDC	Violet.450.50.cDC.trait1	CD11c on myeloid DC	GCST90002087	CD11c on myeloid Dendritic Cell || id:ebi-a-GCST90002087	PTSD	17	-0.0362777	0.106565	0.733533	0.96782	-0.245145	0.172589	0.964372	0.782591	1.18838
MFI	cDC	Violet.450.50.cDC.trait2	CD11c on CD62L+ myeloid DC	GCST90002088	CD11c on CD62L+ myeloid Dendritic Cell || id:ebi-a-GCST90002088	PTSD	17	-0.0300828	0.11228	0.788755	0.96782	-0.250151	0.189985	0.970365	0.778683	1.20923
MFI	cDC	Violet.450.50.cDC.trait3	CD11c on monocyte	GCST90002089	CD11c on monocyte || id:ebi-a-GCST90002089	PTSD	17	0.111623	0.0979878	0.254639	0.628011	-0.0804329	0.303679	1.11809	0.922717	1.35483
MFI	cDC	Violet.450.50.cDC.trait4	CD11c on granulocyte	GCST90002090	CD11c on granulocyte || id:ebi-a-GCST90002090	PTSD	17	0.0938225	0.103977	0.366877	0.786165	-0.109972	0.297617	1.09836	0.895859	1.34665
MFI	Myeloid cell	Violet.450.50.MDSC.trait1	CD11b on CD14+ monocyte	GCST90002091	CD11b on CD14+ monocyte || id:ebi-a-GCST90002091	PTSD	15	0.135019	0.116632	0.247005	0.59717	-0.0935791	0.363618	1.14456	0.910666	1.43852
MFI	Myeloid cell	Violet.450.50.MDSC.trait13	CD11b on Gr MDSC	GCST90002092	CD11b on Granulocytic Myeloid-Derived Suppressor Cells || id:ebi-a-GCST90002092	PTSD	3	-0.420946	0.562138	0.453959	0.740421	-1.52274	0.680843	0.656425	0.218114	1.97554
MFI	Myeloid cell	Violet.450.50.MDSC.trait2	CD11b on CD66b++ myeloid cell	GCST90002093	CD11b on CD66b++ myeloid cell || id:ebi-a-GCST90002093	PTSD	15	0.00384669	0.121791	0.974803	0.990076	-0.234864	0.242557	1.00385	0.790679	1.2745
MFI	Myeloid cell	Violet.450.50.MDSC.trait3	CD11b on Mo MDSC	GCST90002094	CD11b on Monocytic Myeloid-Derived Suppressor Cells || id:ebi-a-GCST90002094	PTSD	15	0.0881368	0.117801	0.454349	0.740421	-0.142753	0.319027	1.09214	0.866968	1.37579
MFI	Myeloid cell	Violet.450.50.MDSC.trait4	CD11b on CD33dim HLA DR-	GCST90002095	CD11b on CD33dim HLA DR- || id:ebi-a-GCST90002095	PTSD	15	-0.078179	0.119414	0.512668	0.777841	-0.31223	0.155872	0.924799	0.731813	1.16868
MFI	Myeloid cell	Violet.450.50.MDSC.trait6	CD11b on basophil	GCST90002096	CD11b on basophil || id:ebi-a-GCST90002096	PTSD	15	0.0105462	0.118751	0.929233	0.990076	-0.222206	0.243298	1.0106	0.800751	1.27545
MFI	Myeloid cell	Violet.450.50.MDSC.trait9	CD11b on CD33br HLA DR+ CD14dim	GCST90002097	CD11b on CD33+ HLA DR+ CD14dim || id:ebi-a-GCST90002097	PTSD	15	0.0953304	0.114655	0.405717	0.714061	-0.129393	0.320054	1.10002	0.878628	1.3772
MFI	Maturation stages of T cell	Violet.450.50.MT.trait1	CD45RA on naive CD4+	GCST90002098	CD45RA on naive CD4+ T cell || id:ebi-a-GCST90002098	PTSD	17	0.145983	0.101848	0.151762	0.993798	-0.0536401	0.345606	1.15718	0.947773	1.41285
MFI	Maturation stages of T cell	Violet.450.50.MT.trait2	CD4RA on TD CD4+	GCST90002099	CD4RA on Terminally Differentiated CD4+ T cell || id:ebi-a-GCST90002099	PTSD	17	0.0195252	0.107512	0.855888	0.993798	-0.191197	0.230248	1.01972	0.825969	1.25891
MFI	Maturation stages of T cell	Violet.450.50.MT.trait3	CD45RA on naive CD8br	GCST90002100	CD45RA on naive CD8+ T cell || id:ebi-a-GCST90002100	PTSD	17	0.068019	0.0870031	0.434332	0.993798	-0.102507	0.238545	1.07039	0.902572	1.2694
MFI	Maturation stages of T cell	Violet.450.50.MT.trait4	CD45RA on TD CD8br	GCST90002101	CD45RA on Terminally Differentiated CD8+ T cell || id:ebi-a-GCST90002101	PTSD	17	0.130962	0.0892418	0.142242	0.993798	-0.043952	0.305876	1.13992	0.957	1.35781
MFI	Treg	Violet.450.50.Treg.trait2	CD45RA on resting Treg	GCST90002102	CD45RA on resting CD4 regulatory T cell || id:ebi-a-GCST90002102	PTSD	17	0.109556	0.0900556	0.223779	0.751876	-0.0669527	0.286065	1.11578	0.935239	1.33118
MFI	Treg	Violet.450.50.Treg.trait3	CD45RA on CD39+ resting Treg	GCST90002103	CD45RA on CD39+ resting CD4 regulatory T cell || id:ebi-a-GCST90002103	PTSD	3	0.503873	0.270507	0.0625048	0.751876	-0.026321	1.03407	1.65512	0.974022	2.81248
MFI	cDC	Violet.510.50.cDC.trait2	HLA DR on myeloid DC	GCST90002104	HLA DR on myeloid Dendritic Cell || id:ebi-a-GCST90002104	PTSD	17	-0.0314528	0.0906818	0.728706	0.96782	-0.209189	0.146284	0.969037	0.811242	1.15752
MFI	cDC	Violet.510.50.cDC.trait3	HLA DR on plasmacytoid DC	GCST90002105	HLA DR on plasmacytoid Dendritic Cell || id:ebi-a-GCST90002105	PTSD	17	-0.0521454	0.0867637	0.547837	0.96782	-0.222202	0.117911	0.949191	0.800753	1.12514
MFI	cDC	Violet.510.50.cDC.trait4	HLA DR on DC	GCST90002106	HLA DR on Dendritic Cell || id:ebi-a-GCST90002106	PTSD	17	-0.1366	0.0886049	0.123152	0.527792	-0.310266	0.0370653	0.872319	0.733252	1.03776
MFI	Myeloid cell	Violet.510.50.MDSC.trait1	HLA DR on HSC	GCST90002107	HLA DR on Hematopoietic Stem Cell || id:ebi-a-GCST90002107	PTSD	3	-0.401509	0.378054	0.288217	0.59717	-1.14249	0.339477	0.669309	0.319022	1.40421
MFI	Myeloid cell	Violet.510.50.MDSC.trait3	HLA DR on CD33br HLA DR+ CD14-	GCST90002108	HLA DR on CD33+ HLA DR+ CD14- || id:ebi-a-GCST90002108	PTSD	15	0.049371	0.13011	0.70435	0.885468	-0.205645	0.304387	1.05061	0.814122	1.35579
MFI	Myeloid cell	Violet.510.50.MDSC.trait4	HLA DR on CD33br HLA DR+ CD14dim	GCST90002109	HLA DR on CD33+ HLA DR+ CD14dim || id:ebi-a-GCST90002109	PTSD	15	0.013133	0.124158	0.91576	0.990076	-0.230216	0.256482	1.01322	0.794362	1.29238
MFI	Myeloid cell	Violet.510.50.MDSC.trait5	HLA DR on CD33dim HLA DR+ CD11b+	GCST90002110	HLA DR on CD33dim HLA DR+ CD11b+ || id:ebi-a-GCST90002110	PTSD	15	-0.108313	0.116066	0.350714	0.643862	-0.335802	0.119176	0.897346	0.714764	1.12657
MFI	Myeloid cell	Violet.510.50.MDSC.trait6	HLA DR on CD33dim HLA DR+ CD11b-	GCST90002111	HLA DR on CD33dim HLA DR+ CD11b- || id:ebi-a-GCST90002111	PTSD	15	-0.199096	0.13153	0.130105	0.5565	-0.456895	0.0587033	0.819471	0.633247	1.06046
MFI	Myeloid cell	Violet.510.50.MDSC.trait7	HLA DR on CD33- HLA DR+	GCST90002112	HLA DR on CD33- HLA DR+ || id:ebi-a-GCST90002112	PTSD	15	0.0123602	0.119554	0.917656	0.990076	-0.221965	0.246686	1.01244	0.800943	1.27978
MFI	TBNK	Violet.510.50.TBNK.trait2	HLA DR on HLA DR+ T cell	GCST90002113	HLA DR on HLA DR+ T cell || id:ebi-a-GCST90002113	PTSD	17	-0.0558412	0.0829628	0.500891	0.806929	-0.218448	0.106766	0.945689	0.803765	1.11267
MFI	TBNK	Violet.510.50.TBNK.trait3	HLA DR on HLA DR+ CD4+	GCST90002114	HLA DR on HLA DR+ CD4+ T cell || id:ebi-a-GCST90002114	PTSD	17	0.070993	0.0967042	0.462872	0.806929	-0.118547	0.260533	1.07357	0.88821	1.29762
MFI	TBNK	Violet.510.50.TBNK.trait4	HLA DR on HLA DR+ CD8br	GCST90002115	HLA DR on HLA DR+ CD8+ T cell || id:ebi-a-GCST90002115	PTSD	17	-0.0772074	0.081644	0.344322	0.806929	-0.23723	0.0828148	0.925698	0.78881	1.08634
MFI	TBNK	Violet.510.50.TBNK.trait5	HLA DR on B cell	GCST90002116	HLA DR on B cell || id:ebi-a-GCST90002116	PTSD	17	-0.045915	0.0855118	0.591307	0.806929	-0.213518	0.121688	0.955123	0.807738	1.1294
MFI	TBNK	Violet.510.50.TBNK.trait6	HLA DR on HLA DR+ NK	GCST90002117	HLA DR on HLA DR+ Natural Killer || id:ebi-a-GCST90002117	PTSD	16	-0.0827899	0.0870677	0.341671	0.806929	-0.253443	0.0878628	0.920545	0.776124	1.09184
MFI	Treg	Violet.510.50.Treg.trait2	CD8 on CD28+ CD45RA- CD8br	GCST90002118	CD8 on CD28+ CD45RA- CD8+ T cell || id:ebi-a-GCST90002118	PTSD	17	-0.0499395	0.0871393	0.566577	0.800713	-0.220732	0.120853	0.951287	0.801931	1.12846
MFI	Treg	Violet.510.50.Treg.trait3	CD8 on CD28+ CD45RA+ CD8br	GCST90002119	CD8 on CD28+ CD45RA+ CD8+ T cell || id:ebi-a-GCST90002119	PTSD	17	-0.0693519	0.0855722	0.417682	0.788056	-0.237073	0.0983695	0.932998	0.788933	1.10337
MFI	Treg	Violet.510.50.Treg.trait4	CD8 on CD28- CD8br	GCST90002120	CD8 on CD28- CD8+ T cell || id:ebi-a-GCST90002120	PTSD	17	-0.0398757	0.0877097	0.649373	0.819209	-0.211787	0.132035	0.960909	0.809137	1.14115
MFI	Treg	Violet.510.50.Treg.trait5	CD8 on CD39+ CD8br	GCST90002121	CD8 on CD39+ CD8+ T cell || id:ebi-a-GCST90002121	PTSD	17	-0.103318	0.0866445	0.23309	0.751876	-0.273141	0.0665052	0.90184	0.760985	1.06877
