# Supplementary material for: Causal Relationship Between Post‐Traumatic Stress Disorder and Immune Cell Traits: A Mendelian Randomization Study
Source: Brain Behav. 2024 Sep 30;14(10):e70073. doi: 10.1002/brb3.70073 (PMC11443039; doi:10.1002/brb3.70073)
Supplement: Supplementary file 6 — Additional supporting information can be found online in the Supporting Information section. [file BRB3-14-e70073-s001.xlsx]

## Sheet: plot_forest_for_PTSD
Supplementary Table 2. Summary results of MR based on 6 methods of PTSD on immune cell traits
Traits	Exposure	Methods	Number of SNPs	Beta	SE	Lower95%	Upper95%	P	FDR
CD62L- Dendritic Cell %Dendritic Cell (RC)	PTSD
		IVW (random effects)	16	-0.253847	0.0836285	-0.417758	-0.0899347	0.00240211	0.01
		IVW (fixed effects)	16	-0.253847	0.0836285	-0.417758	-0.0899347	0.00240211
		MR Egger	16	-0.320925	0.209802	-0.732137	0.0902881	0.14838
		Weighted median	16	-0.299571	0.11391	-0.522834	-0.0763086	0.00854087
		Weighted mode	16	-0.34162	0.160168	-0.655549	-0.0276912	0.0498641
		Simple mode	16	-0.327236	0.176457	-0.673091	0.0186188	0.0834347
CD86+ myeloid Dendritic Cell %Dendritic Cell (RC)	PTSD
		IVW (random effects)	16	-0.238719	0.0839299	-0.403222	-0.0742167	0.00445132	0.015
		IVW (fixed effects)	16	-0.238719	0.0839299	-0.403222	-0.0742167	0.00445132
		MR Egger	16	-0.31551	0.210572	-0.728232	0.0972113	0.156249
		Weighted median	16	-0.22788	0.110516	-0.44449	-0.0112693	0.0392106
		Weighted mode	16	-0.250677	0.143775	-0.532476	0.0311215	0.101693
		Simple mode	16	-0.225487	0.162125	-0.543251	0.0922774	0.184568
CD62L- myeloid Dendritic Cell %Dendritic Cell (RC)	PTSD
		IVW (random effects)	16	-0.260185	0.0828644	-0.422599	-0.0977704	0.00169015	0.01
		IVW (fixed effects)	16	-0.260185	0.0828644	-0.422599	-0.0977704	0.00169015
		MR Egger	16	-0.407023	0.207896	-0.814498	0.000452678	0.0704877
		Weighted median	16	-0.205054	0.112651	-0.425849	0.0157411	0.0687185
		Weighted mode	16	-0.185862	0.176624	-0.532045	0.160322	0.30932
		Simple mode	16	-0.180753	0.175783	-0.525287	0.163781	0.320117
CD62L- CD86+ myeloid Dendritic Cell (AC)	PTSD
		IVW (random effects)	16	-0.26409	0.0840603	-0.428848	-0.0993312	0.0016799	0.024
		IVW (fixed effects)	16	-0.26409	0.0840603	-0.428848	-0.0993312	0.0016799
		MR Egger	16	-0.341043	0.211257	-0.755107	0.0730205	0.128756
		Weighted median	16	-0.290055	0.115665	-0.516759	-0.0633514	0.0121515
		Weighted mode	16	-0.339733	0.162576	-0.658382	-0.0210848	0.0540934
		Simple mode	16	-0.313279	0.169369	-0.645243	0.0186848	0.0841606
CD62L- CD86+ myeloid Dendritic Cell %Dendritic Cell (RC)	PTSD
		IVW (random effects)	15	-0.327766	0.0862926	-0.496899	-0.158632	0.000145689	0.002
		IVW (fixed effects)	15	-0.327766	0.0862926	-0.496899	-0.158632	0.000145689
		MR Egger	15	-0.398271	0.210848	-0.811534	0.0149912	0.0814182
		Weighted median	15	-0.305396	0.118844	-0.53833	-0.0724613	0.0101781
		Weighted mode	15	-0.35745	0.168276	-0.68727	-0.0276296	0.0519511
		Simple mode	15	-0.292679	0.169659	-0.625211	0.0398534	0.106505
CD28- CD8dim T cell (AC)	PTSD
		IVW (random effects)	16	0.270131	0.0825991	0.108237	0.432025	0.00107401	0.029
		IVW (fixed effects)	16	0.270131	0.0825991	0.108237	0.432025	0.00107401
		MR Egger	16	0.447563	0.207177	0.0414973	0.85363	0.0485756
		Weighted median	16	0.220316	0.11496	-0.00500567	0.445638	0.0553069
		Weighted mode	16	0.202395	0.145461	-0.0827075	0.487498	0.184394
		Simple mode	16	0.233224	0.169549	-0.0990925	0.56554	0.189155
