# Supplementary material for: Causal Relationship Between Post‐Traumatic Stress Disorder and Immune Cell Traits: A Mendelian Randomization Study
Source: Brain Behav. 2024 Sep 30;14(10):e70073. doi: 10.1002/brb3.70073 (PMC11443039; doi:10.1002/brb3.70073)
Supplement: Supplementary file 7 — Additional supporting information can be found online in the Supporting Information section. [file BRB3-14-e70073-s004.XLSX]

## Sheet: Sheet1
Supplementary Table 3. Summary results of MR based on the inverse variance weighting (IVW) method of 731 immune cell traits on PTSD
Trait type	Panel	Statistical trait name	Trait	GWAS Catalog Accession Number	outcome	nsnp	b	se	pval	adjP	lo_ci	up_ci	or	or_lci95	or_uci95
Relative count	B cell	BC_Trait1	IgD+ %B cell	GCST90001391	PTSD	12	-0.0179637	0.0230872	0.436521	0.896662	-0.0632147	0.0272872	0.982197	0.938742	1.02766
Absolute count	B cell	BC_Trait10	IgD+ CD38br AC	GCST90001392	PTSD	27	0.00673808	0.0161389	0.676308	0.757724	-0.0248941	0.0383703	1.00676	0.975413	1.03912
Relative count	B cell	BC_Trait11	IgD+ CD38dim %B cell	GCST90001393	PTSD	14	0.0316098	0.0368464	0.390958	0.896662	-0.0406091	0.103829	1.03211	0.960204	1.10941
Absolute count	B cell	BC_Trait12	IgD+ CD38dim AC	GCST90001394	PTSD	23	0.0294115	0.0134731	0.0290368	0.271055	0.00300432	0.0558188	1.02985	1.00301	1.05741
Relative count	B cell	BC_Trait13	IgD+ CD38- %B cell	GCST90001395	PTSD	17	-0.0134895	0.030409	0.657331	0.906663	-0.0730911	0.0461121	0.986601	0.929516	1.04719
Absolute count	B cell	BC_Trait14	IgD+ CD38- AC	GCST90001396	PTSD	14	0.0288291	0.0330202	0.382622	0.694241	-0.0358905	0.0935488	1.02925	0.964746	1.09806
Relative count	B cell	BC_Trait17	Unsw mem %B cell	GCST90001397	PTSD	26	0.00474638	0.0174653	0.785806	0.953046	-0.0294856	0.0389783	1.00476	0.970945	1.03975
Absolute count	B cell	BC_Trait18	Unsw mem AC	GCST90001398	PTSD	17	0.0173061	0.0324483	0.593795	0.742244	-0.0462925	0.0809047	1.01746	0.954763	1.08427
Relative count	B cell	BC_Trait19	IgD- CD27- %B cell	GCST90001399	PTSD	15	0.0151099	0.0303969	0.619128	0.896662	-0.044468	0.0746877	1.01522	0.956506	1.07755
Absolute count	B cell	BC_Trait2	IgD+ AC	GCST90001400	PTSD	15	0.00524076	0.0178845	0.769497	0.809996	-0.0298129	0.0402944	1.00525	0.970627	1.04112
Absolute count	B cell	BC_Trait20	IgD- CD27- AC	GCST90001401	PTSD	21	0.0366718	0.0307792	0.233477	0.466955	-0.0236554	0.096999	1.03735	0.976622	1.10186
Relative count	B cell	BC_Trait21	Sw mem %B cell	GCST90001402	PTSD	11	0.0281127	0.0258154	0.276158	0.896662	-0.0224855	0.078711	1.02851	0.977765	1.08189
Absolute count	B cell	BC_Trait22	Sw mem AC	GCST90001403	PTSD	17	0.0221689	0.0318183	0.485969	0.694241	-0.0401949	0.0845326	1.02242	0.960602	1.08821
Relative count	B cell	BC_Trait23	PB/PC %B cell	GCST90001404	PTSD	21	0.0430998	0.0182431	0.0181509	0.363018	0.00734331	0.0788563	1.04404	1.00737	1.08205
Absolute count	B cell	BC_Trait24	PB/PC AC	GCST90001405	PTSD	17	0.0434181	0.0219112	0.0475296	0.271055	0.000472188	0.0863641	1.04437	1.00047	1.0902
Relative count	B cell	BC_Trait25	Memory B cell %B cell	GCST90001406	PTSD	23	-0.019983	0.0228804	0.382464	0.896662	-0.0648287	0.0248627	0.980215	0.937228	1.02517
Absolute count	B cell	BC_Trait26	Memory B cell AC	GCST90001407	PTSD	12	0.0161387	0.0224885	0.472976	0.694241	-0.0279387	0.0602161	1.01627	0.972448	1.06207
Relative count	B cell	BC_Trait27	Naive-mature B cell %B cell	GCST90001408	PTSD	23	0.0148204	0.0239245	0.535611	0.896662	-0.0320717	0.0617124	1.01493	0.968437	1.06366
Absolute count	B cell	BC_Trait28	Naive-mature B cell AC	GCST90001409	PTSD	21	0.0244751	0.0204163	0.230605	0.466955	-0.0155408	0.064491	1.02478	0.984579	1.06662
Relative count	B cell	BC_Trait3	IgD- CD38br %B cell	GCST90001410	PTSD	12	-0.0010959	0.0332903	0.973739	0.998502	-0.0663449	0.0641531	0.998905	0.935808	1.06626
Relative count	B cell	BC_Trait31	IgD+ CD24+ %B cell	GCST90001411	PTSD	13	-0.00475778	0.046222	0.918016	0.998502	-0.0953529	0.0858373	0.995254	0.909052	1.08963
Absolute count	B cell	BC_Trait32	IgD+ CD24+ AC	GCST90001412	PTSD	18	-0.0427328	0.0358259	0.232951	0.466955	-0.112952	0.0274859	0.958167	0.893194	1.02787
Relative count	B cell	BC_Trait33	IgD- CD24- %B cell	GCST90001413	PTSD	17	0.0379451	0.013732	0.00572288	0.228915	0.0110303	0.0648599	1.03867	1.01109	1.06701
Absolute count	B cell	BC_Trait34	IgD- CD24- AC	GCST90001414	PTSD	15	0.081266	0.0294472	0.00578516	0.115703	0.0235494	0.138983	1.08466	1.02383	1.1491
Relative count	B cell	BC_Trait35	IgD+ CD24- %B cell	GCST90001415	PTSD	17	-0.0210851	0.0184556	0.253255	0.896662	-0.057258	0.0150878	0.979136	0.94435	1.0152
Absolute count	B cell	BC_Trait36	IgD+ CD24- AC	GCST90001416	PTSD	21	0.0218545	0.0136411	0.109131	0.363769	-0.00488196	0.048591	1.0221	0.99513	1.04979
Relative count	B cell	BC_Trait37	CD24+ CD27+ %B cell	GCST90001417	PTSD	21	0.0104827	0.0263481	0.690738	0.920984	-0.0411595	0.0621249	1.01054	0.959676	1.0641
Absolute count	B cell	BC_Trait38	CD24+ CD27+ AC	GCST90001418	PTSD	21	0.0407806	0.0211831	0.0542109	0.271055	-0.000738285	0.0822994	1.04162	0.999262	1.08578
Relative count	B cell	BC_Trait39	CD20- %B cell	GCST90001419	PTSD	15	-0.0128331	0.0243975	0.598888	0.896662	-0.0606521	0.034986	0.987249	0.941151	1.03561
Absolute count	B cell	BC_Trait4	IgD- CD38br AC	GCST90001420	PTSD	16	-0.0172007	0.0288915	0.551607	0.735476	-0.0738281	0.0394267	0.982946	0.928831	1.04021
Absolute count	B cell	BC_Trait40	CD20- AC	GCST90001421	PTSD	16	-0.0104182	0.0254225	0.681952	0.757724	-0.0602464	0.03941	0.989636	0.941533	1.0402
Relative count	B cell	BC_Trait43	CD20- CD38- %B cell	GCST90001422	PTSD	20	0.00058066	0.027617	0.983225	0.998502	-0.0535487	0.05471	1.00058	0.94786	1.05623
Absolute count	B cell	BC_Trait44	CD20- CD38- AC	GCST90001423	PTSD	14	-0.00474589	0.0344362	0.890385	0.890385	-0.0722408	0.062749	0.995265	0.930307	1.06476
Relative count	B cell	BC_Trait46	IgD+ %Lymphocyte	GCST90001424	PTSD	14	-0.0111774	0.0176997	0.527713	0.896662	-0.0458687	0.023514	0.988885	0.955167	1.02379
Relative count	B cell	BC_Trait47	IgD- CD38br %lymphocyte	GCST90001425	PTSD	25	-2.97845e-05	0.015864	0.998502	0.998502	-0.0311233	0.0310637	0.99997	0.969356	1.03155
Relative count	B cell	BC_Trait48	IgD- CD38dim %lymphocyte	GCST90001426	PTSD	20	0.0135966	0.0177943	0.444807	0.896662	-0.0212801	0.0484734	1.01369	0.978945	1.04967
Relative count	B cell	BC_Trait49	IgD- CD38- %lymphocyte	GCST90001427	PTSD	24	0.0370777	0.0263752	0.15979	0.896662	-0.0146177	0.088773	1.03777	0.985489	1.09283
Relative count	B cell	BC_Trait5	IgD- CD38dim %B cell	GCST90001428	PTSD	22	0.00460774	0.0138527	0.739417	0.953046	-0.0225435	0.031759	1.00462	0.977709	1.03227
Relative count	B cell	BC_Trait50	IgD+ CD38br %lymphocyte	GCST90001429	PTSD	23	0.00176617	0.0206623	0.931881	0.998502	-0.0387319	0.0422642	1.00177	0.962009	1.04317
Relative count	B cell	BC_Trait51	IgD+ CD38dim %lymphocyte	GCST90001430	PTSD	25	0.0147415	0.0173561	0.395682	0.896662	-0.0192764	0.0487594	1.01485	0.980908	1.04997
Relative count	B cell	BC_Trait52	IgD+ CD38- %lymphocyte	GCST90001431	PTSD	17	0.0129681	0.0194786	0.505564	0.896662	-0.02521	0.0511462	1.01305	0.975105	1.05248
Relative count	B cell	BC_Trait54	Unsw Mem %lymphocyte	GCST90001432	PTSD	18	0.0215133	0.0293333	0.463309	0.896662	-0.03598	0.0790067	1.02175	0.96466	1.08221
Relative count	B cell	BC_Trait55	IgD- CD27- %lymphocyte	GCST90001433	PTSD	15	0.0093485	0.0344752	0.786263	0.953046	-0.0582228	0.0769198	1.00939	0.94344	1.07996
Relative count	B cell	BC_Trait56	Sw mem %lymphocyte	GCST90001434	PTSD	16	0.0149108	0.0307427	0.627664	0.896662	-0.045345	0.0751666	1.01502	0.955668	1.07806
Relative count	B cell	BC_Trait57	PB/PC %lymphocyte	GCST90001435	PTSD	18	0.0329609	0.0167615	0.0492452	0.656603	0.000108318	0.0658134	1.03351	1.00011	1.06803
Relative count	B cell	BC_Trait58	Memory B cell %lymphocyte	GCST90001436	PTSD	23	0.0288389	0.0170138	0.0900703	0.896662	-0.0045082	0.062186	1.02926	0.995502	1.06416
Relative count	B cell	BC_Trait59	Naive-mature B cell %lymphocyte	GCST90001437	PTSD	19	0.00436635	0.0424101	0.917998	0.998502	-0.0787575	0.0874902	1.00438	0.924264	1.09143
Absolute count	B cell	BC_Trait6	IgD- CD38dim AC	GCST90001438	PTSD	15	0.0196665	0.0270721	0.467564	0.694241	-0.0333949	0.0727279	1.01986	0.967157	1.07544
Relative count	B cell	BC_Trait61	IgD+ CD24+ %lymphocyte	GCST90001439	PTSD	10	-0.0199997	0.0379151	0.597856	0.896662	-0.0943133	0.0543139	0.980199	0.909998	1.05582
Relative count	B cell	BC_Trait62	IgD- CD24- %lymphocyte	GCST90001440	PTSD	21	0.0242679	0.0202494	0.230741	0.896662	-0.0154209	0.0639566	1.02456	0.984697	1.06605
Relative count	B cell	BC_Trait63	IgD+ CD24- %lymphocyte	GCST90001441	PTSD	17	-0.00075682	0.0323292	0.981323	0.998502	-0.064122	0.0626084	0.999243	0.937891	1.06461
Relative count	B cell	BC_Trait64	CD24+ CD27+ %lymphocyte	GCST90001442	PTSD	20	0.0237703	0.015901	0.134943	0.896662	-0.00739569	0.0549363	1.02406	0.992632	1.05647
Relative count	B cell	BC_Trait65	CD20- %lymphocyte	GCST90001443	PTSD	15	0.0181248	0.0229844	0.430363	0.896662	-0.0269246	0.0631742	1.01829	0.973435	1.06521
Relative count	B cell	BC_Trait67	CD20- CD38- %lymphocyte	GCST90001444	PTSD	20	0.0222902	0.0286049	0.435836	0.896662	-0.0337754	0.0783557	1.02254	0.966789	1.08151
Relative count	B cell	BC_Trait7	IgD- CD38- %B cell	GCST90001445	PTSD	9	-0.0393374	0.0443704	0.375311	0.896662	-0.126303	0.0476285	0.961426	0.881348	1.04878
Absolute count	B cell	BC_Trait8	IgD- CD38- AC	GCST90001446	PTSD	9	0.0952414	0.0551221	0.0840195	0.336078	-0.0127979	0.203281	1.09992	0.987284	1.22542
Relative count	B cell	BC_Trait9	IgD+ CD38br %B cell	GCST90001447	PTSD	18	0.0187784	0.0191108	0.325802	0.896662	-0.0186788	0.0562355	1.01896	0.981495	1.05785
Absolute count	cDC	DC_Trait524	CD11c+ monocyte AC	GCST90001448	PTSD	15	0.0176107	0.0264581	0.505663	0.85104	-0.0342472	0.0694685	1.01777	0.966333	1.07194
Relative count	cDC	DC_Trait525	CD11c+ monocyte %monocyte	GCST90001449	PTSD	16	-0.0116832	0.0283376	0.680129	0.736806	-0.067225	0.0438585	0.988385	0.934985	1.04483
Absolute count	cDC	DC_Trait526	CD62L- monocyte AC	GCST90001450	PTSD	18	0.0116129	0.0236532	0.623452	0.85104	-0.0347475	0.0579732	1.01168	0.965849	1.05969
Relative count	cDC	DC_Trait527	CD62L- monocyte %monocyte	GCST90001451	PTSD	19	-0.0175432	0.0268962	0.514235	0.66846	-0.0702598	0.0351733	0.98261	0.932152	1.0358
Absolute count	cDC	DC_Trait530	CD11c+ CD62L- monocyte AC	GCST90001452	PTSD	19	-0.00445162	0.0182946	0.80775	0.934324	-0.0403091	0.0314058	0.995558	0.960493	1.0319
Relative count	cDC	DC_Trait531	CD11c+ CD62L- monocyte %monocyte	GCST90001453	PTSD	17	-0.0218698	0.0284662	0.442325	0.66846	-0.0776637	0.033924	0.978368	0.925276	1.03451
Absolute count	cDC	DC_Trait532	CD62L- HLA DR++ monocyte AC	GCST90001454	PTSD	15	-0.0365602	0.0348651	0.294354	0.85104	-0.104896	0.0317754	0.9641	0.900418	1.03229
Relative count	cDC	DC_Trait533	CD62L- HLA DR++ monocyte %monocyte	GCST90001455	PTSD	9	0.0440353	0.0489938	0.368763	0.66846	-0.0519926	0.140063	1.04502	0.949336	1.15035
Absolute count	cDC	DC_Trait534	CD11c+ HLA DR++ monocyte AC	GCST90001456	PTSD	16	-0.0212754	0.0287278	0.458946	0.85104	-0.0775819	0.0350312	0.978949	0.925351	1.03565
Relative count	cDC	DC_Trait535	CD11c+ HLA DR++ monocyte %monocyte	GCST90001457	PTSD	15	-0.00117533	0.0179403	0.947765	0.947765	-0.0363384	0.0339877	0.998825	0.964314	1.03457
Absolute count	cDC	f_DC_Trait502	Myeloid DC AC	GCST90001458	PTSD	20	0.00268153	0.0160836	0.867587	0.934324	-0.0288424	0.0342054	1.00269	0.97157	1.0348
Relative count	cDC	f_DC_Trait503	Myeloid DC %DC	GCST90001459	PTSD	24	0.0112514	0.0195843	0.56562	0.66846	-0.0271338	0.0496367	1.01131	0.973231	1.05089
Absolute count	cDC	f_DC_Trait504	Plasmacytoid DC AC	GCST90001460	PTSD	24	0.00043749	0.0172276	0.97974	0.97974	-0.0333285	0.0342035	1.00044	0.967221	1.0348
Absolute count	cDC	f_DC_Trait505	DC AC	GCST90001461	PTSD	16	0.0197808	0.0300173	0.509908	0.85104	-0.0390531	0.0786148	1.01998	0.9617	1.08179
Absolute count	cDC	f_DC_Trait508	CD62L- DC AC	GCST90001462	PTSD	15	0.00847655	0.0145731	0.560797	0.85104	-0.0200867	0.0370398	1.00851	0.980114	1.03773
Relative count	cDC	f_DC_Trait509	CD62L- DC %DC	GCST90001463	PTSD	22	-0.00756178	0.0130851	0.563337	0.66846	-0.0332086	0.0180851	0.992467	0.967337	1.01825
Absolute count	cDC	f_DC_Trait512	CD86+ myeloid DC AC	GCST90001464	PTSD	18	0.0141678	0.0176518	0.42219	0.85104	-0.0204297	0.0487654	1.01427	0.979778	1.04997
Relative count	cDC	f_DC_Trait513	CD86+ myeloid DC %DC	GCST90001465	PTSD	20	0.014137	0.0149273	0.343611	0.66846	-0.0151205	0.0433944	1.01424	0.984993	1.04435
Absolute count	cDC	f_DC_Trait514	CD86+ plasmacytoid DC AC	GCST90001466	PTSD	14	-0.0185432	0.0281843	0.510586	0.85104	-0.0737845	0.0366981	0.981628	0.928872	1.03738
Relative count	cDC	f_DC_Trait515	CD86+ plasmacytoid DC %DC	GCST90001467	PTSD	19	-0.0395588	0.0344229	0.250473	0.66846	-0.107028	0.02791	0.961213	0.898501	1.0283
Absolute count	cDC	f_DC_Trait516	CD62L- myeloid DC AC	GCST90001468	PTSD	15	0.0152731	0.0210246	0.467571	0.85104	-0.0259352	0.0564814	1.01539	0.974398	1.05811
Relative count	cDC	f_DC_Trait517	CD62L- myeloid DC %DC	GCST90001469	PTSD	19	0.01545	0.0145889	0.289592	0.66846	-0.0131444	0.0440443	1.01557	0.986942	1.04503
Absolute count	cDC	f_DC_Trait518	CD62L- plasmacytoid DC AC	GCST90001470	PTSD	20	0.0107779	0.0251839	0.668675	0.85104	-0.0385826	0.0601385	1.01084	0.962152	1.06198
Relative count	cDC	f_DC_Trait519	CD62L- plasmacytoid DC %DC	GCST90001471	PTSD	18	0.0430203	0.0209832	0.0403428	0.405926	0.00189315	0.0841474	1.04396	1.00189	1.08779
Absolute count	cDC	f_DC_Trait520	CD62L- CD86+ myeloid DC AC	GCST90001472	PTSD	18	0.0229614	0.0165706	0.165848	0.85104	-0.00951697	0.0554397	1.02323	0.990528	1.05701
Relative count	cDC	f_DC_Trait521	CD62L- CD86+ myeloid DC %DC	GCST90001473	PTSD	17	0.0329411	0.0196508	0.0936752	0.405926	-0.0055745	0.0714567	1.03349	0.994441	1.07407
Relative count	cDC	f_DC_Trait522	Plasmacytoid DC %DC	GCST90001474	PTSD	21	-0.0290213	0.0162145	0.0734811	0.405926	-0.0608018	0.00275922	0.971396	0.94101	1.00276
Relative count	TBNK	f_MONO_Trait503	HLA DR++ monocyte %monocyte	GCST90001475	PTSD	17	-0.000530795	0.020871	0.97971	0.999542	-0.041438	0.0403764	0.999469	0.959409	1.0412
Relative count	TBNK	f_MONO_Trait504	HLA DR++ monocyte %leukocyte	GCST90001476	PTSD	5	-0.00718832	0.0557718	0.897446	0.999542	-0.116501	0.102124	0.992837	0.890029	1.10752
Absolute count	TBNK	f_MONO_Trait505	HLA DR++ monocyte AC	GCST90001477	PTSD	20	-0.00620445	0.0187524	0.740749	0.960805	-0.0429591	0.0305502	0.993815	0.957951	1.03102
Relative count	Treg	f_Treg_Trait501	CD4 Treg %CD4	GCST90001478	PTSD	16	0.0284548	0.0250055	0.255145	0.752006	-0.020556	0.0774656	1.02886	0.979654	1.08055
Relative count	Treg	f_Treg_Trait502	CD4 Treg %T cell	GCST90001479	PTSD	14	0.00136316	0.0227648	0.952251	0.999272	-0.0432559	0.0459822	1.00136	0.957666	1.04706
Absolute count	Treg	f_Treg_Trait503	Resting Treg AC	GCST90001480	PTSD	22	0.0196256	0.0196413	0.317697	0.74735	-0.0188713	0.0581225	1.01982	0.981306	1.05984
Relative count	Treg	f_Treg_Trait504	Resting Treg % CD4 Treg	GCST90001481	PTSD	27	0.0104152	0.0112855	0.356066	0.76498	-0.0117043	0.0325347	1.01047	0.988364	1.03307
Relative count	Treg	f_Treg_Trait505	Resting Treg %CD4	GCST90001482	PTSD	32	0.00223038	0.0134164	0.867966	0.999272	-0.0240657	0.0285265	1.00223	0.976222	1.02894
Absolute count	Treg	f_Treg_Trait506	CD39+ resting Treg AC	GCST90001483	PTSD	22	0.0112002	0.0138131	0.41746	0.74735	-0.0158735	0.0382738	1.01126	0.984252	1.03902
Relative count	Treg	f_Treg_Trait507	CD39+ resting Treg %resting Treg	GCST90001484	PTSD	23	0.00364676	0.0132335	0.782878	0.999272	-0.022291	0.0295845	1.00365	0.977956	1.03003
Relative count	Treg	f_Treg_Trait508	CD39+ resting Treg % CD4 Treg	GCST90001485	PTSD	27	0.00763708	0.00467887	0.102627	0.533043	-0.0015335	0.0168077	1.00767	0.998468	1.01695
Absolute count	Treg	f_Treg_Trait509	Activated Treg AC	GCST90001486	PTSD	13	0.00373513	0.0153423	0.807654	0.904573	-0.0263357	0.033806	1.00374	0.974008	1.03438
Relative count	Treg	f_Treg_Trait510	Activated Treg %CD4 Treg	GCST90001487	PTSD	24	0.000785688	0.0176881	0.96457	0.999272	-0.033883	0.0354543	1.00079	0.966685	1.03609
Relative count	Treg	f_Treg_Trait511	Activated Treg %CD4	GCST90001488	PTSD	16	0.0093558	0.0228273	0.681915	0.90922	-0.0353858	0.0540974	1.0094	0.965233	1.05559
Absolute count	Treg	f_Treg_Trait512	CD39+ activated Treg AC	GCST90001489	PTSD	27	-0.00976105	0.0121537	0.421896	0.74735	-0.0335822	0.0140601	0.990286	0.966975	1.01416
Relative count	Treg	f_Treg_Trait513	CD39+ activated Treg %activated Treg	GCST90001490	PTSD	6	-0.00427147	0.038645	0.911988	0.999272	-0.0800157	0.0714728	0.995738	0.923102	1.07409
Relative count	Treg	f_Treg_Trait514	CD39+ activated Treg %CD4 Treg	GCST90001491	PTSD	24	0.00467924	0.0110944	0.673195	0.90922	-0.0170657	0.0264242	1.00469	0.983079	1.02678
Absolute count	Treg	f_Treg_Trait515	Secreting Treg AC	GCST90001492	PTSD	19	0.00707773	0.0100308	0.480439	0.74735	-0.0125827	0.0267382	1.0071	0.987496	1.0271
Relative count	Treg	f_Treg_Trait516	Secreting Treg % CD4 Treg	GCST90001493	PTSD	24	0.012216	0.0121605	0.315108	0.76498	-0.0116186	0.0360505	1.01229	0.988449	1.03671
Relative count	Treg	f_Treg_Trait517	Secreting Treg %CD4	GCST90001494	PTSD	23	1.16228e-05	0.0127409	0.999272	0.999272	-0.0249605	0.0249838	1.00001	0.975348	1.0253
Absolute count	Treg	f_Treg_Trait518	CD39+ secreting Treg AC	GCST90001495	PTSD	22	-0.00528562	0.0139775	0.705317	0.878975	-0.0326814	0.0221102	0.994728	0.967847	1.02236
Relative count	Treg	f_Treg_Trait519	CD39+ secreting Treg %secreting Treg	GCST90001496	PTSD	23	0.0216	0.0156858	0.1685	0.69607	-0.00914423	0.0523443	1.02183	0.990897	1.05374
Relative count	Treg	f_Treg_Trait520	CD39+ secreting Treg %CD4 Treg	GCST90001497	PTSD	19	0.0213836	0.0199608	0.284045	0.76498	-0.0177397	0.0605068	1.02161	0.982417	1.06237
Absolute count	Treg	f_Treg_Trait521	Activated & resting Treg AC	GCST90001498	PTSD	16	0.0543255	0.0292251	0.0630466	0.588435	-0.00295575	0.111607	1.05583	0.997049	1.11807
Relative count	Treg	f_Treg_Trait522	Activated & resting Treg % CD4 Treg	GCST90001499	PTSD	22	-0.0154949	0.0125605	0.217342	0.747464	-0.0401134	0.00912357	0.984624	0.96068	1.00917
Relative count	Treg	f_Treg_Trait523	Activated & resting Treg %CD4+	GCST90001500	PTSD	26	0.00952903	0.0145603	0.512821	0.776161	-0.0190092	0.0380673	1.00957	0.98117	1.0388
Absolute count	Treg	f_Treg_Trait527	Activated & secreting Treg AC	GCST90001501	PTSD	19	0.00157219	0.0103965	0.8798	0.912385	-0.018805	0.0219494	1.00157	0.981371	1.02219
Relative count	Treg	f_Treg_Trait528	Activated & secreting Treg %CD4 Treg	GCST90001502	PTSD	33	0.00155664	0.00734997	0.832272	0.999272	-0.0128493	0.0159626	1.00156	0.987233	1.01609
Relative count	Treg	f_Treg_Trait529	Activated & secreting Treg %CD4+	GCST90001503	PTSD	23	0.00626638	0.00862828	0.467679	0.76498	-0.010645	0.0231778	1.00629	0.989411	1.02345
Absolute count	Treg	f_Treg_Trait533	CD25hi AC	GCST90001504	PTSD	20	0.0169076	0.0150896	0.262509	0.74735	-0.012668	0.0464832	1.01705	0.987412	1.04758
Relative count	Treg	f_Treg_Trait534	CD25hi %CD4+	GCST90001505	PTSD	20	6.23126e-05	0.022509	0.997791	0.999272	-0.0440554	0.04418	1.00006	0.956901	1.04517
Relative count	Treg	f_Treg_Trait535	CD25hi %T cell	GCST90001506	PTSD	13	0.0192891	0.0264304	0.465509	0.76498	-0.0325146	0.0710928	1.01948	0.968008	1.07368
Absolute count	Treg	f_Treg_Trait536	CD25hi CD45RA+ CD4 not Treg AC	GCST90001507	PTSD	20	-0.00299209	0.0180281	0.868182	0.912385	-0.0383272	0.032343	0.997012	0.962398	1.03287
Relative count	Treg	f_Treg_Trait537	CD25hi CD45RA+ CD4 not Treg %CD4+	GCST90001508	PTSD	25	-0.00172015	0.0114622	0.880708	0.999272	-0.024186	0.0207457	0.998281	0.976104	1.02096
Relative count	Treg	f_Treg_Trait538	CD25hi CD45RA+ CD4 not Treg %T cell	GCST90001509	PTSD	20	-0.00883676	0.0122448	0.470495	0.76498	-0.0328366	0.0151631	0.991202	0.967697	1.01528
Absolute count	Treg	f_Treg_Trait539	CD25hi CD45RA- CD4 not Treg AC	GCST90001510	PTSD	15	0.0128192	0.0134551	0.340721	0.74735	-0.0135527	0.0391911	1.0129	0.986539	1.03997
Relative count	Treg	f_Treg_Trait540	CD25hi CD45RA- CD4 not Treg %CD4+	GCST90001511	PTSD	19	0.013464	0.0198235	0.497015	0.773134	-0.0253901	0.0523182	1.01356	0.97493	1.05371
Relative count	Treg	f_Treg_Trait541	CD25hi CD45RA- CD4 not Treg %T cell	GCST90001512	PTSD	21	0.00792963	0.0173685	0.647993	0.90922	-0.0261126	0.0419719	1.00796	0.974225	1.04287
Absolute count	Treg	f_Treg_Trait542	CD4 Treg AC	GCST90001513	PTSD	19	-0.000740084	0.0242192	0.975622	0.975622	-0.0482096	0.0467295	0.99926	0.952934	1.04784
Absolute count	Myeloid cell	MDSC_Trait1	HSC AC	GCST90001514	PTSD	16	0.0291967	0.022568	0.195761	0.736137	-0.0150365	0.0734299	1.02963	0.985076	1.07619
Absolute count	Myeloid cell	MDSC_Trait10	Im MDSC AC	GCST90001515	PTSD	20	0.0210174	0.0163375	0.198286	0.736137	-0.0110041	0.0530389	1.02124	0.989056	1.05447
Relative count	Myeloid cell	MDSC_Trait11	Im MDSC %CD33dim HLA DR- CD66b-	GCST90001516	PTSD	18	-0.00176237	0.0179561	0.921814	0.921814	-0.0369563	0.0334315	0.998239	0.963718	1.034
Absolute count	Myeloid cell	MDSC_Trait12	CD33br HLA DR+ AC	GCST90001517	PTSD	24	0.00957597	0.0122621	0.434836	0.736137	-0.0144577	0.0336096	1.00962	0.985646	1.03418
Absolute count	Myeloid cell	MDSC_Trait13	CD33br HLA DR+ CD14- AC	GCST90001518	PTSD	22	0.00921877	0.00796641	0.247188	0.736137	-0.00639539	0.0248329	1.00926	0.993625	1.02514
Relative count	Myeloid cell	MDSC_Trait14	CD33br HLA DR+ CD14- %CD33br HLA DR+	GCST90001519	PTSD	17	0.0059703	0.0197493	0.76242	0.921814	-0.0327384	0.044679	1.00599	0.967792	1.04569
Absolute count	Myeloid cell	MDSC_Trait15	CD33br HLA DR+ CD14dim AC	GCST90001520	PTSD	20	0.0181599	0.0181717	0.317623	0.736137	-0.0174565	0.0537764	1.01833	0.982695	1.05525
Relative count	Myeloid cell	MDSC_Trait16	CD33br HLA DR+ CD14dim %CD33br HLA DR+	GCST90001521	PTSD	24	0.041461	0.0206435	0.0445981	0.267589	0.000999664	0.0819223	1.04233	1.001	1.08537
Absolute count	Myeloid cell	MDSC_Trait22	CD33- HLA DR- AC	GCST90001522	PTSD	17	0.0030305	0.0251371	0.90404	0.90404	-0.0462382	0.0522992	1.00304	0.954815	1.05369
Absolute count	Myeloid cell	MDSC_Trait23	CD33- HLA DR+ AC	GCST90001523	PTSD	25	0.00837697	0.0121647	0.491057	0.736137	-0.0154659	0.0322198	1.00841	0.984653	1.03274
Absolute count	Myeloid cell	MDSC_Trait24	Gr MDSC AC	GCST90001524	PTSD	18	0.0109886	0.0185492	0.553582	0.736137	-0.0253679	0.047345	1.01105	0.974951	1.04848
Absolute count	Myeloid cell	MDSC_Trait25	CD33dim HLA DR+ CD11b+ AC	GCST90001525	PTSD	23	0.00876949	0.017103	0.60813	0.736137	-0.0247525	0.0422914	1.00881	0.975551	1.0432
Relative count	Myeloid cell	MDSC_Trait26	CD33dim HLA DR+ CD11b+ %CD33dim HLA DR+	GCST90001526	PTSD	18	-0.0044604	0.0152136	0.769381	0.921814	-0.0342791	0.0253583	0.99555	0.966302	1.02568
Absolute count	Myeloid cell	MDSC_Trait27	CD33dim HLA DR+ CD11b- AC	GCST90001527	PTSD	23	0.0102217	0.0163525	0.531915	0.736137	-0.0218292	0.0422725	1.01027	0.978407	1.04318
Relative count	Myeloid cell	MDSC_Trait28	CD33dim HLA DR+ CD11b- %CD33dim HLA DR+	GCST90001528	PTSD	19	0.0052672	0.0154716	0.733523	0.921814	-0.0250571	0.0355915	1.00528	0.975254	1.03623
Absolute count	Myeloid cell	MDSC_Trait3	CD66b++ myeloid cell AC	GCST90001529	PTSD	16	0.00699792	0.0189289	0.71161	0.766349	-0.0301028	0.0440986	1.00702	0.970346	1.04509
Absolute count	Myeloid cell	MDSC_Trait4	Mo MDSC AC	GCST90001530	PTSD	15	0.0137292	0.0260713	0.598471	0.736137	-0.0373705	0.0648288	1.01382	0.963319	1.06698
Absolute count	Myeloid cell	MDSC_Trait5	CD33dim HLA DR- AC	GCST90001531	PTSD	22	0.00507083	0.0105564	0.630975	0.736137	-0.0156198	0.0257614	1.00508	0.984502	1.0261
Absolute count	Myeloid cell	MDSC_Trait8	Basophil AC	GCST90001532	PTSD	22	0.00883157	0.0102757	0.390086	0.736137	-0.0113088	0.028972	1.00887	0.988755	1.0294
Relative count	Myeloid cell	MDSC_Trait9	Basophil %CD33dim HLA DR- CD66b-	GCST90001533	PTSD	18	0.029676	0.0199999	0.137859	0.413578	-0.00952374	0.0688757	1.03012	0.990521	1.0713
Absolute count	Maturation stages of T cell	MT_ry_Trait514	CD45RA- CD4+ AC	GCST90001534	PTSD	12	0.00618182	0.0175032	0.723952	0.896324	-0.0281245	0.0404881	1.0062	0.972267	1.04132
Relative count	Maturation stages of T cell	MT_ry_Trait515	CD45RA- CD4+ %CD4+	GCST90001535	PTSD	23	0.00785773	0.022748	0.729775	0.817348	-0.0367284	0.0524438	1.00789	0.963938	1.05384
Relative count	Maturation stages of T cell	MT_ry_Trait516	CD45RA- CD4+ %T cell	GCST90001536	PTSD	23	0.000676084	0.0134136	0.959801	0.983797	-0.0256146	0.0269667	1.00068	0.974711	1.02733
Absolute count	Maturation stages of T cell	MT_Trait503	CM CD4+ AC	GCST90001537	PTSD	22	-0.0433929	0.0220135	0.0487022	0.681831	-0.0865394	-0.000246312	0.957535	0.917099	0.999754
Relative count	Maturation stages of T cell	MT_Trait504	CM CD4+ %CD4+	GCST90001538	PTSD	29	-0.00674352	0.0114235	0.554977	0.817348	-0.0291336	0.0156466	0.993279	0.971287	1.01577
Relative count	Maturation stages of T cell	MT_Trait505	CM CD4+ %T cell	GCST90001539	PTSD	22	0.0506514	0.0264585	0.0555727	0.616484	-0.00120726	0.10251	1.05196	0.998793	1.10795
Absolute count	Maturation stages of T cell	MT_Trait506	Naive CD4+ AC	GCST90001540	PTSD	23	-0.0352337	0.0258041	0.172119	0.896324	-0.0858098	0.0153424	0.96538	0.917769	1.01546
Relative count	Maturation stages of T cell	MT_Trait507	Naive CD4+ %CD4+	GCST90001541	PTSD	24	-0.0234945	0.0218349	0.281925	0.817348	-0.0662909	0.0193019	0.976779	0.935859	1.01949
Absolute count	Maturation stages of T cell	MT_Trait508	EM CD4+ AC	GCST90001542	PTSD	18	0.00401078	0.0153239	0.793527	0.896324	-0.0260242	0.0340457	1.00402	0.974312	1.03463
Relative count	Maturation stages of T cell	MT_Trait509	EM CD4+ %CD4+	GCST90001543	PTSD	24	-0.0091954	0.0149294	0.537943	0.817348	-0.038457	0.0200662	0.990847	0.962273	1.02027
Relative count	Maturation stages of T cell	MT_Trait510	EM CD4+ %T cell	GCST90001544	PTSD	16	-0.0122793	0.0206683	0.552435	0.817348	-0.0527892	0.0282305	0.987796	0.94858	1.02863
Absolute count	Maturation stages of T cell	MT_Trait511	TD CD4+ AC	GCST90001545	PTSD	11	0.00153496	0.0333526	0.963293	0.963293	-0.0638361	0.066906	1.00154	0.938159	1.06919
Relative count	Maturation stages of T cell	MT_Trait512	TD CD4+ %CD4+	GCST90001546	PTSD	18	0.0103276	0.0260808	0.692117	0.817348	-0.0407909	0.061446	1.01038	0.96003	1.06337
Relative count	Maturation stages of T cell	MT_Trait513	TD CD4+ %T cell	GCST90001547	PTSD	18	0.00330754	0.0264218	0.900379	0.969639	-0.0484791	0.0550942	1.00331	0.952677	1.05664
Absolute count	Maturation stages of T cell	MT_Trait522	CM CD8br AC	GCST90001548	PTSD	23	0.0137342	0.0238945	0.565436	0.896324	-0.0330989	0.0605673	1.01383	0.967443	1.06244
Relative count	Maturation stages of T cell	MT_Trait523	CM CD8br %CD8br	GCST90001549	PTSD	28	0.0107029	0.0242321	0.658718	0.817348	-0.036792	0.0581978	1.01076	0.963877	1.05992
Relative count	Maturation stages of T cell	MT_Trait524	CM CD8br %T cell	GCST90001550	PTSD	20	-0.0177666	0.0369424	0.630568	0.817348	-0.0901737	0.0546405	0.98239	0.913772	1.05616
Absolute count	Maturation stages of T cell	MT_Trait525	Naive CD8br AC	GCST90001551	PTSD	22	-0.00271874	0.00608932	0.655253	0.896324	-0.0146538	0.00921633	0.997285	0.985453	1.00926
Relative count	Maturation stages of T cell	MT_Trait526	Naive CD8br %CD8br	GCST90001552	PTSD	26	-0.00179216	0.00504083	0.722194	0.817348	-0.0116722	0.00808788	0.998209	0.988396	1.00812
Relative count	Maturation stages of T cell	MT_Trait527	Naive CD8br %T cell	GCST90001553	PTSD	23	-0.00284783	0.00528193	0.589774	0.817348	-0.0132004	0.00750476	0.997156	0.986886	1.00753
Absolute count	Maturation stages of T cell	MT_Trait528	EM CD8br AC	GCST90001554	PTSD	22	-0.00440402	0.0153574	0.774289	0.896324	-0.0345044	0.0256964	0.995606	0.966084	1.02603
Relative count	Maturation stages of T cell	MT_Trait529	EM CD8br %CD8br	GCST90001555	PTSD	19	-0.0196089	0.0143706	0.172405	0.804555	-0.0477753	0.00855743	0.980582	0.953348	1.00859
Relative count	Maturation stages of T cell	MT_Trait530	EM CD8br %T cell	GCST90001556	PTSD	11	-0.0189631	0.016878	0.261207	0.817348	-0.0520439	0.0141177	0.981216	0.949287	1.01422
Absolute count	Maturation stages of T cell	MT_Trait531	TD CD8br AC	GCST90001557	PTSD	16	-0.0064824	0.0260893	0.803771	0.896324	-0.0576174	0.0446526	0.993539	0.944011	1.04566
Relative count	Maturation stages of T cell	MT_Trait532	TD CD8br %CD8br	GCST90001558	PTSD	21	-0.0226172	0.0231319	0.328198	0.817348	-0.0679556	0.0227213	0.977637	0.934302	1.02298
Relative count	Maturation stages of T cell	MT_Trait533	TD CD8br %T cell	GCST90001559	PTSD	16	-0.0159066	0.0237271	0.502603	0.817348	-0.0624116	0.0305984	0.984219	0.939496	1.03107
Absolute count	Maturation stages of T cell	MT_Trait537	CD45RA+ CD8br AC	GCST90001560	PTSD	23	0.0042525	0.00611829	0.487025	0.896324	-0.00773934	0.0162443	1.00426	0.992291	1.01638
Relative count	Maturation stages of T cell	MT_Trait538	CD45RA+ CD8br %CD8br	GCST90001561	PTSD	23	0.0104892	0.00570666	0.0660519	0.616484	-0.000695804	0.0216743	1.01054	0.999304	1.02191
Relative count	Maturation stages of T cell	MT_Trait539	CD45RA+ CD8br %T cell	GCST90001562	PTSD	27	0.00799676	0.00434396	0.0656377	0.616484	-0.000517409	0.0165109	1.00803	0.999483	1.01665
Absolute count	Maturation stages of T cell	MT_Trait542	CM DN (CD4-CD8-) AC	GCST90001563	PTSD	3	-0.00627323	0.0296255	0.832301	0.896324	-0.0643391	0.0517927	0.993746	0.937687	1.05316
Relative count	Maturation stages of T cell	MT_Trait543	CM DN (CD4-CD8-) %DN	GCST90001564	PTSD	14	0.038286	0.0245684	0.119151	0.667248	-0.00986799	0.08644	1.03903	0.990181	1.09029
Relative count	Maturation stages of T cell	MT_Trait544	CM DN (CD4-CD8-) %T cell	GCST90001565	PTSD	11	0.0116668	0.0220022	0.595935	0.817348	-0.0314575	0.0547911	1.01174	0.969032	1.05632
Absolute count	Maturation stages of T cell	MT_Trait545	Naive DN (CD4-CD8-) AC	GCST90001566	PTSD	17	0.014517	0.0302922	0.631773	0.896324	-0.0448557	0.0738897	1.01462	0.956135	1.07669
Relative count	Maturation stages of T cell	MT_Trait546	Naive DN (CD4-CD8-) %DN	GCST90001567	PTSD	20	-0.0141535	0.028053	0.61389	0.817348	-0.0691374	0.0408303	0.985946	0.933198	1.04168
Relative count	Maturation stages of T cell	MT_Trait547	Naive DN (CD4-CD8-) %T cell	GCST90001568	PTSD	21	0.000400997	0.0197455	0.983797	0.983797	-0.0383001	0.0391021	1.0004	0.962424	1.03988
Absolute count	Maturation stages of T cell	MT_Trait548	EM DN (CD4-CD8-) AC	GCST90001569	PTSD	16	0.0286198	0.0347915	0.41073	0.896324	-0.0395715	0.0968111	1.02903	0.961201	1.10165
Relative count	Maturation stages of T cell	MT_Trait549	EM DN (CD4-CD8-) %DN	GCST90001570	PTSD	26	-0.0132382	0.0199371	0.506694	0.817348	-0.0523149	0.0258386	0.986849	0.94903	1.02618
Relative count	Maturation stages of T cell	MT_Trait550	EM DN (CD4-CD8-) %T cell	GCST90001571	PTSD	21	0.0396771	0.0235191	0.0916013	0.641209	-0.00642048	0.0857746	1.04047	0.9936	1.08956
Absolute count	Maturation stages of T cell	MT_Trait551	TD DN (CD4-CD8-) AC	GCST90001572	PTSD	19	0.0217511	0.0258544	0.400184	0.896324	-0.0289235	0.0724258	1.02199	0.971491	1.07511
Relative count	Maturation stages of T cell	MT_Trait552	TD DN (CD4-CD8-) %DN	GCST90001573	PTSD	24	0.0105213	0.0245432	0.668154	0.817348	-0.0375835	0.058626	1.01058	0.963114	1.06038
Relative count	Maturation stages of T cell	MT_Trait553	TD DN (CD4-CD8-) %T cell	GCST90001574	PTSD	21	-0.0156521	0.0269844	0.561885	0.817348	-0.0685416	0.0372373	0.98447	0.933755	1.03794
Relative count	Maturation stages of T cell	MT_Trait560	Naive CD4+ %T cell	GCST90001575	PTSD	31	0.0141295	0.019614	0.471292	0.817348	-0.024314	0.052573	1.01423	0.975979	1.05398
Relative count	B cell	N_BC_Trait3	Transitional %B cell	GCST90001576	PTSD	14	-0.0228987	0.0345919	0.507992	0.896662	-0.0906987	0.0449013	0.977361	0.913293	1.04592
Absolute count	B cell	N_BC_Trait4	Transitional AC	GCST90001577	PTSD	25	0.029993	0.0247804	0.226144	0.466955	-0.0185766	0.0785625	1.03045	0.981595	1.08173
Relative count	B cell	N_BC_Trait6	Transitional %lymphocyte	GCST90001578	PTSD	24	0.014479	0.0273041	0.595913	0.896662	-0.039037	0.067995	1.01458	0.961715	1.07036
Absolute count	Monocyte	N_MONO_Trait501	CD14- CD16+ monocyte AC	GCST90001579	PTSD	17	-0.0177164	0.0212688	0.404859	0.674765	-0.0594032	0.0239705	0.98244	0.942327	1.02426
Absolute count	Monocyte	N_MONO_Trait503	CD14+ CD16+ monocyte AC	GCST90001580	PTSD	19	-0.0251536	0.0216436	0.245164	0.612911	-0.067575	0.0172678	0.97516	0.934658	1.01742
Absolute count	Monocyte	N_MONO_Trait505	CD14- CD16- AC	GCST90001581	PTSD	23	-0.00127216	0.00343855	0.711405	0.717783	-0.00801172	0.0054674	0.998729	0.99202	1.00548
Absolute count	Monocyte	N_MONO_Trait507	CD14+ CD16- monocyte AC	GCST90001582	PTSD	25	-0.0256299	0.0200874	0.201984	0.612911	-0.0650012	0.0137414	0.974696	0.937066	1.01384
Absolute count	Monocyte	N_MONO_Trait513	Monocyte AC	GCST90001583	PTSD	23	-0.00652697	0.018059	0.717783	0.717783	-0.0419227	0.0288688	0.993494	0.958944	1.02929
Relative count	Monocyte	N_MONO_Trait514	CD14- CD16+ monocyte %monocyte	GCST90001584	PTSD	19	-0.0179043	0.0260256	0.491485	0.865333	-0.0689146	0.0331059	0.982255	0.933406	1.03366
Relative count	Monocyte	N_MONO_Trait515	CD14+ CD16+ monocyte %monocyte	GCST90001585	PTSD	20	-0.00418139	0.0246559	0.865333	0.865333	-0.0525069	0.0441442	0.995827	0.948848	1.04513
Relative count	Monocyte	N_MONO_Trait516	CD14+ CD16- monocyte %monocyte	GCST90001586	PTSD	21	-0.0134512	0.0152997	0.379303	0.865333	-0.0434387	0.0165362	0.986639	0.957491	1.01667
Relative count	Monocyte	N_MONO_Trait517	CD16+ monocyte %monocyte	GCST90001587	PTSD	21	-0.00992452	0.0276209	0.719362	0.865333	-0.0640616	0.0442125	0.990125	0.937947	1.0452
Relative count	TBNK	RATIO_CD3_B	T/B	GCST90001588	PTSD	26	-0.0149707	0.0215946	0.488145	0.851046	-0.057296	0.0273547	0.985141	0.944314	1.02773
Relative count	TBNK	RATIO_CD4_CD8B	CD4/CD8br	GCST90001589	PTSD	12	0.049611	0.0385691	0.198343	0.773222	-0.0259845	0.125207	1.05086	0.97435	1.13338
Absolute count	TBNK	TB_ry_Trait512	CD4+ AC	GCST90001590	PTSD	18	-0.00548321	0.0230045	0.811606	0.960805	-0.050572	0.0396055	0.994532	0.950686	1.0404
Relative count	TBNK	TB_ry_Trait513	CD4+ %T cell	GCST90001591	PTSD	17	0.00519422	0.0299953	0.86252	0.996749	-0.0535966	0.063985	1.00521	0.947814	1.06608
Absolute count	TBNK	TB_ry_Trait515	CD8br AC	GCST90001592	PTSD	22	-0.0085663	0.0184266	0.642012	0.924692	-0.0446824	0.0275498	0.99147	0.956301	1.02793
Relative count	TBNK	TB_ry_Trait516	CD8br %T cell	GCST90001593	PTSD	20	-0.0273799	0.0238586	0.251138	0.773222	-0.0741428	0.019383	0.972992	0.928539	1.01957
Absolute count	TBNK	TB_ry_Trait518	DP (CD4+CD8+) AC	GCST90001594	PTSD	18	0.000305117	0.0248241	0.990193	0.990193	-0.0483502	0.0489604	1.00031	0.9528	1.05018
Relative count	TBNK	TB_ry_Trait519	DP (CD4+CD8+) %T cell	GCST90001595	PTSD	7	0.012557	0.0529905	0.812682	0.996749	-0.0913043	0.116418	1.01264	0.91274	1.12347
Absolute count	TBNK	TB_ry_Trait524	CD8dim AC	GCST90001596	PTSD	21	-0.0167147	0.0205985	0.417107	0.723201	-0.0570877	0.0236584	0.983424	0.944511	1.02394
Relative count	TBNK	TB_ry_Trait525	CD8dim %T cell	GCST90001597	PTSD	16	0.017782	0.0356489	0.617913	0.929884	-0.0520898	0.0876538	1.01794	0.949244	1.09161
Absolute count	TBNK	TB_ry_Trait527	DN (CD4-CD8-) AC	GCST90001598	PTSD	19	0.0267697	0.0326462	0.412218	0.723201	-0.0372168	0.0907562	1.02713	0.963467	1.095
Relative count	TBNK	TB_ry_Trait528	DN (CD4-CD8-) %T cell	GCST90001599	PTSD	14	0.0315132	0.0341281	0.35581	0.851046	-0.0353779	0.0984042	1.03201	0.965241	1.10341
Absolute count	TBNK	TB_Trait501	Leukocyte AC	GCST90001600	PTSD	7	-0.0329986	0.0427531	0.440209	0.723201	-0.116795	0.0507975	0.96754	0.889768	1.05211
Absolute count	TBNK	TB_Trait507	Lymphocyte AC	GCST90001601	PTSD	16	-0.0452735	0.0246288	0.0660282	0.506216	-0.0935461	0.002999	0.955736	0.910696	1.003
Relative count	TBNK	TB_Trait508	Lymphocyte %leukocyte	GCST90001602	PTSD	18	-0.00933433	0.0197939	0.637229	0.929884	-0.0481303	0.0294616	0.990709	0.95301	1.0299
Absolute count	TBNK	TB_Trait509	T cell AC	GCST90001603	PTSD	17	-0.0237819	0.029626	0.422126	0.723201	-0.0818489	0.034285	0.976499	0.921411	1.03488
Relative count	TBNK	TB_Trait510	T cell %lymphocyte	GCST90001604	PTSD	16	-0.0245638	0.0271265	0.365184	0.851046	-0.0777317	0.028604	0.975735	0.925213	1.02902
Relative count	TBNK	TB_Trait511	T cell %leukocyte	GCST90001605	PTSD	15	-0.00454927	0.02653	0.863849	0.996749	-0.0565481	0.0474496	0.995461	0.945021	1.04859
Relative count	TBNK	TB_Trait514	CD4+ %leukocyte	GCST90001606	PTSD	14	0.0329635	0.0479411	0.491715	0.851046	-0.0610011	0.126928	1.03351	0.940822	1.13534
Relative count	TBNK	TB_Trait517	CD8br %leukocyte	GCST90001607	PTSD	14	-1.89283e-05	0.0329668	0.999542	0.999542	-0.0646339	0.0645961	0.999981	0.937411	1.06673
Relative count	TBNK	TB_Trait520	DP (CD4+CD8+) %leukocyte	GCST90001608	PTSD	21	-0.000472125	0.0268115	0.985951	0.999542	-0.0530227	0.0520785	0.999528	0.948358	1.05346
Absolute count	TBNK	TB_Trait521	CD4+ CD8dim AC	GCST90001609	PTSD	19	0.0379294	0.0246386	0.1237	0.711277	-0.0103624	0.0862211	1.03866	0.989691	1.09005
Relative count	TBNK	TB_Trait522	CD4+ CD8dim %lymphocyte	GCST90001610	PTSD	21	0.034014	0.0292964	0.24563	0.773222	-0.0234069	0.0914348	1.0346	0.976865	1.09575
Relative count	TBNK	TB_Trait523	CD4+ CD8dim %leukocyte	GCST90001611	PTSD	17	0.0262544	0.0361698	0.467922	0.851046	-0.0446384	0.0971471	1.0266	0.956343	1.10202
Relative count	TBNK	TB_Trait526	CD8dim %leukocyte	GCST90001612	PTSD	15	0.0454699	0.0214846	0.0343116	0.607973	0.00335999	0.0875797	1.04652	1.00337	1.09153
Relative count	TBNK	TB_Trait529	DN (CD4-CD8-) %leukocyte	GCST90001613	PTSD	19	0.0315419	0.0173096	0.0684218	0.607973	-0.00238494	0.0654688	1.03204	0.997618	1.06766
Relative count	TBNK	TB_Trait532	CD8br and CD8dim %leukocyte	GCST90001614	PTSD	14	0.0267324	0.034183	0.434191	0.851046	-0.0402662	0.0937311	1.02709	0.960534	1.09826
Absolute count	TBNK	TB_Trait533	TCRgd AC	GCST90001615	PTSD	19	0.00593063	0.0285573	0.835483	0.960805	-0.0500417	0.0619029	1.00595	0.95119	1.06386
Relative count	TBNK	TB_Trait534	TCRgd %T cell	GCST90001616	PTSD	16	-0.000529512	0.0200305	0.97891	0.999542	-0.0397893	0.0387303	0.999471	0.960992	1.03949
Relative count	TBNK	TB_Trait535	TCRgd %lymphocyte	GCST90001617	PTSD	17	0.0135972	0.0179553	0.448882	0.851046	-0.0215952	0.0487897	1.01369	0.978636	1.05
Absolute count	TBNK	TB_Trait536	HLA DR+ T cell AC	GCST90001618	PTSD	30	0.0290562	0.0143849	0.0433934	0.499024	0.000861714	0.0572506	1.02948	1.00086	1.05892
Relative count	TBNK	TB_Trait537	HLA DR+ T cell%T cell	GCST90001619	PTSD	31	0.00639597	0.0141207	0.650584	0.929884	-0.0212806	0.0340725	1.00642	0.978944	1.03466
Relative count	TBNK	TB_Trait538	HLA DR+ T cell%lymphocyte	GCST90001620	PTSD	27	0.00999009	0.0135171	0.459863	0.851046	-0.0165034	0.0364836	1.01004	0.983632	1.03716
Absolute count	TBNK	TB_Trait539	NKT AC	GCST90001621	PTSD	32	0.000381508	0.0186358	0.983667	0.990193	-0.0361446	0.0369077	1.00038	0.964501	1.0376
Relative count	TBNK	TB_Trait540	NKT %T cell	GCST90001622	PTSD	30	-0.0047343	0.0190743	0.803978	0.996749	-0.04212	0.0326514	0.995277	0.958755	1.03319
Relative count	TBNK	TB_Trait541	NKT %lymphocyte	GCST90001623	PTSD	31	-0.0177459	0.0205341	0.387469	0.851046	-0.0579927	0.0225009	0.982411	0.943657	1.02276
Absolute count	TBNK	TB_Trait542	HLA DR+ CD4+ AC	GCST90001624	PTSD	20	-0.0288293	0.0206296	0.162272	0.723201	-0.0692634	0.0116048	0.971582	0.933081	1.01167
Relative count	TBNK	TB_Trait543	HLA DR+ CD4+ %T cell	GCST90001625	PTSD	25	-0.00830692	0.0251683	0.741359	0.98121	-0.0576368	0.041023	0.991727	0.943993	1.04188
Relative count	TBNK	TB_Trait544	HLA DR+ CD4+ %lymphocyte	GCST90001626	PTSD	20	-0.00542623	0.0293601	0.853373	0.996749	-0.062972	0.0521196	0.994588	0.93897	1.0535
Absolute count	TBNK	TB_Trait545	HLA DR+ CD8br AC	GCST90001627	PTSD	34	0.0144977	0.0134624	0.281525	0.723201	-0.0118887	0.0408841	1.0146	0.988182	1.04173
Relative count	TBNK	TB_Trait546	HLA DR+ CD8br %T cell	GCST90001628	PTSD	27	0.0164824	0.0152404	0.279476	0.786027	-0.0133887	0.0463535	1.01662	0.986701	1.04744
Relative count	TBNK	TB_Trait547	HLA DR+ CD8br %lymphocyte	GCST90001629	PTSD	26	0.0104655	0.0175347	0.550611	0.917684	-0.0239025	0.0448336	1.01052	0.976381	1.04585
Absolute count	TBNK	TB_Trait548	CD8br NKT AC	GCST90001630	PTSD	22	-0.028002	0.0285942	0.327436	0.723201	-0.0840466	0.0280426	0.972386	0.919388	1.02844
Relative count	TBNK	TB_Trait549	CD8br NKT %T cell	GCST90001631	PTSD	24	-0.0518172	0.0289998	0.0739677	0.607973	-0.108657	0.00502237	0.949502	0.897038	1.00504
Relative count	TBNK	TB_Trait550	CD8br NKT %lymphocyte	GCST90001632	PTSD	22	-0.0532997	0.0305521	0.0810631	0.607973	-0.113182	0.00658241	0.948096	0.892988	1.0066
Absolute count	TBNK	TB_Trait551	CD8dim NKT AC	GCST90001633	PTSD	25	0.00294929	0.0235572	0.900368	0.986117	-0.0432228	0.0491214	1.00295	0.957698	1.05035
Relative count	TBNK	TB_Trait552	CD8dim NKT %T cell	GCST90001634	PTSD	20	0.0167263	0.0242401	0.490178	0.851046	-0.0307844	0.064237	1.01687	0.969685	1.06635
Relative count	TBNK	TB_Trait553	CD8dim NKT %lymphocyte	GCST90001635	PTSD	24	0.0243023	0.0214732	0.257741	0.773222	-0.0177852	0.0663897	1.0246	0.982372	1.06864
Absolute count	TBNK	TB_Trait554	DN (CD4-CD8-) NKT AC	GCST90001636	PTSD	7	0.0616797	0.0616781	0.317298	0.723201	-0.0592094	0.182569	1.06362	0.942509	1.2003
Relative count	TBNK	TB_Trait555	DN (CD4-CD8-) NKT %T cell	GCST90001637	PTSD	27	0.0436349	0.0228043	0.0556901	0.607973	-0.00106147	0.0883314	1.0446	0.998939	1.09235
Relative count	TBNK	TB_Trait556	DN (CD4-CD8-) NKT %lymphocyte	GCST90001638	PTSD	27	0.0356631	0.0228384	0.118396	0.665978	-0.00910017	0.0804264	1.03631	0.990941	1.08375
Absolute count	TBNK	TB_Trait560	CD3- lymphocyte AC	GCST90001639	PTSD	14	-0.0307957	0.032926	0.349633	0.723201	-0.0953306	0.0337392	0.969674	0.909072	1.03431
Relative count	TBNK	TB_Trait561	CD3- lymphocyte %lymphocyte	GCST90001640	PTSD	6	0.0581298	0.0501567	0.246471	0.773222	-0.0401773	0.156437	1.05985	0.960619	1.16934
Relative count	TBNK	TB_Trait562	CD3- lymphocyte %leukocyte	GCST90001641	PTSD	18	0.0415076	0.0248506	0.0948628	0.609832	-0.00719956	0.0902147	1.04238	0.992826	1.09441
Absolute count	TBNK	TB_Trait563	B cell AC	GCST90001642	PTSD	28	-0.00652379	0.0224076	0.770943	0.960805	-0.0504426	0.037395	0.993497	0.950808	1.0381
Relative count	TBNK	TB_Trait564	B cell % CD3- lymphocyte	GCST90001643	PTSD	25	0.00489524	0.0124453	0.694069	0.946458	-0.0194976	0.0292881	1.00491	0.980691	1.02972
Relative count	TBNK	TB_Trait565	B cell %lymphocyte	GCST90001644	PTSD	32	-0.00870296	0.0198613	0.661251	0.929884	-0.0476311	0.0302252	0.991335	0.953485	1.03069
Absolute count	TBNK	TB_Trait566	NK AC	GCST90001645	PTSD	18	0.0133999	0.0289327	0.643264	0.924692	-0.0433082	0.070108	1.01349	0.957616	1.07262
Relative count	TBNK	TB_Trait567	NK %CD3- lymphocyte	GCST90001646	PTSD	21	-0.00630871	0.011873	0.595176	0.929884	-0.0295797	0.0169623	0.993711	0.970853	1.01711
Relative count	TBNK	TB_Trait568	NK %lymphocyte	GCST90001647	PTSD	24	-0.0209558	0.0166478	0.208113	0.773222	-0.0535856	0.0116739	0.979262	0.947825	1.01174
Absolute count	TBNK	TB_Trait569	HLA DR+ NK AC	GCST90001648	PTSD	17	-0.0326087	0.0264241	0.217184	0.723201	-0.0843999	0.0191826	0.967917	0.919064	1.01937
Relative count	TBNK	TB_Trait570	HLA DR+ NK %NK	GCST90001649	PTSD	20	-0.0533196	0.0196929	0.00677809	0.305014	-0.0919176	-0.0147215	0.948077	0.91218	0.985386
Relative count	TBNK	TB_Trait571	HLA DR+ NK %CD3- lymphocyte	GCST90001650	PTSD	19	-0.030532	0.0225322	0.175405	0.773222	-0.074695	0.0136311	0.969929	0.928026	1.01372
Absolute count	TBNK	TB_Trait575	Granulocyte AC	GCST90001651	PTSD	22	-0.0614458	0.0233126	0.00839557	0.193098	-0.107138	-0.0157531	0.940404	0.898401	0.98437
Relative count	TBNK	TB_Trait576	Granulocyte %leukocyte	GCST90001652	PTSD	25	-0.000921025	0.020207	0.963645	0.999542	-0.0405268	0.0386847	0.999079	0.960283	1.03944
Relative count	Treg	Treg_Trait505	CD28- DN (CD4-CD8-) %DN	GCST90001653	PTSD	24	0.0228309	0.0188941	0.226909	0.747464	-0.0142016	0.0598634	1.02309	0.985899	1.06169
Absolute count	Treg	Treg_Trait506	CD28- DN (CD4-CD8-) AC	GCST90001654	PTSD	27	0.0147762	0.0206358	0.473963	0.74735	-0.02567	0.0552224	1.01489	0.974657	1.05678
Relative count	Treg	Treg_Trait507	CD28+ DN (CD4-CD8-) %T cell	GCST90001655	PTSD	23	0.0157463	0.021517	0.464284	0.76498	-0.0264269	0.0579196	1.01587	0.973919	1.05963
Relative count	Treg	Treg_Trait508	CD28+ DN (CD4-CD8-) %DN	GCST90001656	PTSD	24	-0.0228309	0.0188941	0.226909	0.747464	-0.0598634	0.0142016	0.977428	0.941893	1.0143
Absolute count	Treg	Treg_Trait509	CD28+ DN (CD4-CD8-) AC	GCST90001657	PTSD	10	0.0178225	0.0567324	0.753407	0.878975	-0.093373	0.129018	1.01798	0.910854	1.13771
Relative count	Treg	Treg_Trait512	CD39+ CD4+ %T cell	GCST90001658	PTSD	27	0.0173269	0.0171038	0.311039	0.76498	-0.0161966	0.0508504	1.01748	0.983934	1.05217
Relative count	Treg	Treg_Trait513	CD39+ CD4+ %CD4+	GCST90001659	PTSD	20	-0.0032674	0.0199136	0.869669	0.999272	-0.0422981	0.0357633	0.996738	0.958584	1.03641
Absolute count	Treg	Treg_Trait514	CD39+ CD4+ AC	GCST90001660	PTSD	25	0.0129877	0.0181577	0.474443	0.74735	-0.0226015	0.0485768	1.01307	0.977652	1.04978
Relative count	Treg	Treg_Trait574	CD28- CD8dim %T cell	GCST90001661	PTSD	20	0.018763	0.0264513	0.478112	0.76498	-0.0330816	0.0706076	1.01894	0.96746	1.07316
Relative count	Treg	Treg_Trait575	CD28- CD8dim %CD8dim	GCST90001662	PTSD	13	-0.0229011	0.014115	0.104705	0.533043	-0.0505665	0.00476438	0.977359	0.950691	1.00478
Absolute count	Treg	Treg_Trait576	CD28- CD8dim AC	GCST90001663	PTSD	25	-0.032411	0.0250944	0.196508	0.74735	-0.081596	0.016774	0.968109	0.921644	1.01692
Relative count	Treg	Treg_Trait577	CD28+ CD45RA+ CD8dim %T cell	GCST90001664	PTSD	32	0.0105049	0.00631343	0.0961315	0.533043	-0.00186938	0.0228793	1.01056	0.998132	1.02314
Relative count	Treg	Treg_Trait578	CD28+ CD45RA+ CD8dim %CD8dim	GCST90001665	PTSD	21	0.00645359	0.011541	0.576032	0.848889	-0.0161667	0.0290739	1.00647	0.983963	1.0295
Absolute count	Treg	Treg_Trait579	CD28+ CD45RA+ CD8dim AC	GCST90001666	PTSD	41	0.00254507	0.00357457	0.476469	0.74735	-0.00446109	0.00955124	1.00255	0.995549	1.0096
Relative count	Treg	Treg_Trait580	CD28+ CD45RA- CD8dim %T cell	GCST90001667	PTSD	23	0.00960294	0.0127569	0.451593	0.76498	-0.0154007	0.0346065	1.00965	0.984717	1.03521
Relative count	Treg	Treg_Trait581	CD28+ CD45RA- CD8dim %CD8dim	GCST90001668	PTSD	23	0.0115491	0.0112764	0.305752	0.76498	-0.0105527	0.0336508	1.01162	0.989503	1.03422
Absolute count	Treg	Treg_Trait582	CD28+ CD45RA- CD8dim AC	GCST90001669	PTSD	34	-0.00356276	0.00411305	0.386375	0.74735	-0.0116243	0.00449881	0.996444	0.988443	1.00451
Relative count	Treg	Treg_Trait585	CD39+ CD8br %T cell	GCST90001670	PTSD	17	0.0193191	0.0244744	0.429903	0.76498	-0.0286508	0.067289	1.01951	0.971756	1.0696
Relative count	Treg	Treg_Trait586	CD39+ CD8br %CD8br	GCST90001671	PTSD	20	-0.00187597	0.0195716	0.923639	0.999272	-0.0402363	0.0364844	0.998126	0.960562	1.03716
Absolute count	Treg	Treg_Trait587	CD39+ CD8br AC	GCST90001672	PTSD	21	-0.00778476	0.0184158	0.672498	0.878975	-0.0438797	0.0283101	0.992245	0.957069	1.02871
Relative count	Treg	Treg_Trait588	CD28- CD127- CD25++ CD8br %T cell	GCST90001673	PTSD	13	-0.0122825	0.029742	0.67963	0.90922	-0.0705768	0.0460118	0.987793	0.931856	1.04709
Relative count	Treg	Treg_Trait589	CD28- CD127- CD25++ CD8br %CD8br	GCST90001674	PTSD	12	0.0174864	0.0238948	0.464287	0.76498	-0.0293475	0.0643203	1.01764	0.971079	1.06643
Absolute count	Treg	Treg_Trait590	CD28- CD127- CD25++ CD8br AC	GCST90001675	PTSD	23	-0.00604011	0.0186396	0.745902	0.878975	-0.0425737	0.0304935	0.993978	0.95832	1.03096
Relative count	Treg	Treg_Trait591	CD28- CD25++ CD8br %T cell	GCST90001676	PTSD	6	-0.0912	0.0536891	0.0893814	0.533043	-0.196431	0.0140306	0.912835	0.821658	1.01413
Relative count	Treg	Treg_Trait592	CD28- CD25++ CD8br %CD8br	GCST90001677	PTSD	18	-0.00483873	0.0331559	0.88397	0.999272	-0.0698243	0.0601469	0.995173	0.932558	1.06199
Absolute count	Treg	Treg_Trait593	CD28- CD25++ CD8br AC	GCST90001678	PTSD	18	-0.031289	0.0216094	0.147636	0.74735	-0.0736434	0.0110654	0.969195	0.929003	1.01113
Relative count	Treg	Treg_Trait594	CD25++ CD8br %T cell	GCST90001679	PTSD	12	0.0707377	0.026728	0.00813122	0.227674	0.0183507	0.123125	1.0733	1.01852	1.13103
Relative count	Treg	Treg_Trait595	CD25++ CD8br %CD8br	GCST90001680	PTSD	18	0.0353549	0.0305308	0.246862	0.752006	-0.0244856	0.0951954	1.03599	0.975812	1.09987
Absolute count	Treg	Treg_Trait596	CD25++ CD8br AC	GCST90001681	PTSD	20	0.0384396	0.0275246	0.162548	0.74735	-0.0155086	0.0923877	1.03919	0.984611	1.09679
Relative count	Treg	Treg_Trait597	CD127- CD8br %T cell	GCST90001682	PTSD	13	-0.0218045	0.0297452	0.463532	0.76498	-0.0801052	0.0364961	0.978431	0.923019	1.03717
Relative count	Treg	Treg_Trait598	CD127- CD8br %CD8br	GCST90001683	PTSD	12	0.0630958	0.0372073	0.089926	0.533043	-0.00983062	0.136022	1.06513	0.990218	1.14571
Absolute count	Treg	Treg_Trait599	CD127- CD8br AC	GCST90001684	PTSD	15	-0.0324819	0.0334577	0.331631	0.74735	-0.098059	0.0330952	0.96804	0.906595	1.03365
Relative count	Treg	Treg_Trait600	CD28- CD8br %T cell	GCST90001685	PTSD	14	-0.0469235	0.0345176	0.174017	0.69607	-0.114578	0.020731	0.95416	0.891742	1.02095
Relative count	Treg	Treg_Trait601	CD28- CD8br %CD8br	GCST90001686	PTSD	21	0.0611834	0.0296884	0.0393169	0.533043	0.00299421	0.119373	1.06309	1.003	1.12679
Absolute count	Treg	Treg_Trait602	CD28- CD8br AC	GCST90001687	PTSD	15	-0.0274805	0.0324827	0.39755	0.74735	-0.0911466	0.0361856	0.972894	0.912884	1.03685
Relative count	Treg	Treg_Trait603	CD28+ CD45RA+ CD8br %T cell	GCST90001688	PTSD	79	0.00321985	0.00176615	0.0682908	0.533043	-0.000241817	0.00668151	1.00323	0.999758	1.0067
Relative count	Treg	Treg_Trait604	CD28+ CD45RA+ CD8br %CD8br	GCST90001689	PTSD	34	0.000946323	0.00428831	0.825345	0.999272	-0.00745877	0.00935141	1.00095	0.992569	1.0094
Absolute count	Treg	Treg_Trait605	CD28+ CD45RA+ CD8br AC	GCST90001690	PTSD	47	0.00222383	0.00345364	0.519634	0.765776	-0.00454529	0.00899296	1.00223	0.995465	1.00903
Relative count	Treg	Treg_Trait606	CD28+ CD45RA- CD8br %T cell	GCST90001691	PTSD	22	-0.00858352	0.0101314	0.396872	0.76498	-0.028441	0.011274	0.991453	0.97196	1.01134
Relative count	Treg	Treg_Trait607	CD28+ CD45RA- CD8br %CD8br	GCST90001692	PTSD	23	0.00836392	0.0090248	0.354046	0.76498	-0.00932469	0.0260525	1.0084	0.990719	1.02639
Absolute count	Treg	Treg_Trait608	CD28+ CD45RA- CD8br AC	GCST90001693	PTSD	22	0.00746063	0.0130106	0.566355	0.792896	-0.0180401	0.0329613	1.00749	0.982122	1.03351
Relative count	Treg	Treg_Trait611	CD28- DN (CD4-CD8-) %T cell	GCST90001694	PTSD	22	-0.000206884	0.0193611	0.991474	0.999272	-0.0381547	0.0377409	0.999793	0.962564	1.03846
Absolute count	Treg	Treg_Trait700	CD45RA- CD28- CD8br AC	GCST90001695	PTSD	247	4.52821e-05	1.00999e-05	7.34539e-06	0.0002058	2.54863e-05	6.50779e-05	1.00005	1.00003	1.00007
Relative count	Treg	Treg_Trait701	CD45RA- CD28- CD8br %CD8br	GCST90001696	PTSD	36	0.000703191	0.000495034	0.155465	0.69607	-0.000267076	0.00167346	1.0007	0.999733	1.00167
Relative count	Treg	Treg_Trait702	CD45RA- CD28- CD8br %T cell	GCST90001697	PTSD	123	0.000837485	0.00038583	0.0299609	0.533043	8.12584e-05	0.00159371	1.00084	1.00008	1.00159
Absolute count	Treg	Treg_Trait706	CD45RA+ CD28- CD8br AC	GCST90001698	PTSD	498	2.66843e-05	6.42558e-06	3.28403e-05	0.0004592	1.40901e-05	3.92784e-05	1.00003	1.00001	1.00004
Relative count	Treg	Treg_Trait707	CD45RA+ CD28- CD8br %CD8br	GCST90001699	PTSD	28	0.000621349	0.000382127	0.103943	0.533043	-0.000127619	0.00137032	1.00062	0.999872	1.00137
Relative count	Treg	Treg_Trait708	CD45RA+ CD28- CD8br %T cell	GCST90001700	PTSD	138	0.000905972	0.000265252	0.000636621	0.0356508	0.000386078	0.00142587	1.00091	1.00039	1.00143
MFI	B cell	Bcells.trait111	BAFF-R on CD20- CD38-	GCST90001701	PTSD	11	0.00711947	0.029384	0.808555	0.914018	-0.0504731	0.064712	1.00714	0.95078	1.06685
MFI	B cell	Bcells.trait112	BAFF-R on CD24+ CD27+	GCST90001702	PTSD	15	-0.0155511	0.0151137	0.303506	0.789269	-0.0451739	0.0140717	0.984569	0.955831	1.01417
MFI	B cell	Bcells.trait137	BAFF-R on IgD+ CD24+	GCST90001703	PTSD	13	0.00478854	0.0148144	0.746518	0.906984	-0.0242478	0.0338248	1.0048	0.976044	1.0344
MFI	B cell	Bcells.trait138	BAFF-R on IgD+ CD24-	GCST90001704	PTSD	19	-0.0119967	0.0137235	0.382027	0.815409	-0.0388947	0.0149014	0.988075	0.961852	1.01501
MFI	B cell	Bcells.trait139	BAFF-R on IgD+ CD38-	GCST90001705	PTSD	18	-0.0063568	0.0138888	0.647173	0.886146	-0.0335788	0.0208652	0.993663	0.966979	1.02108
MFI	B cell	Bcells.trait140	BAFF-R on IgD+ CD38- naive	GCST90001706	PTSD	22	-0.00555379	0.0182056	0.760321	0.910766	-0.0412369	0.0301293	0.994462	0.959602	1.03059
MFI	B cell	Bcells.trait141	BAFF-R on IgD+ CD38- unsw mem	GCST90001707	PTSD	18	-0.0147867	0.0140758	0.293486	0.789269	-0.0423754	0.0128019	0.985322	0.95851	1.01288
MFI	B cell	Bcells.trait142	BAFF-R on IgD+ CD38br	GCST90001708	PTSD	22	-0.00900294	0.0132089	0.495504	0.862489	-0.0348924	0.0168865	0.991037	0.965709	1.01703
MFI	B cell	Bcells.trait143	BAFF-R on IgD+ CD38dim	GCST90001709	PTSD	21	0.00135322	0.0117393	0.90823	0.967786	-0.0216559	0.0243623	1.00135	0.978577	1.02466
MFI	B cell	Bcells.trait147	BAFF-R on IgD- CD24-	GCST90001710	PTSD	19	-0.0246138	0.0158238	0.119829	0.789269	-0.0556284	0.00640085	0.975687	0.945891	1.00642
MFI	B cell	Bcells.trait148	BAFF-R on IgD- CD27-	GCST90001711	PTSD	16	-0.0313835	0.0138199	0.0231533	0.789269	-0.0584705	-0.00429655	0.969104	0.943206	0.995713
MFI	B cell	Bcells.trait149	BAFF-R on IgD- CD38-	GCST90001712	PTSD	14	-0.0162271	0.0142118	0.253534	0.789269	-0.0440821	0.0116279	0.983904	0.956875	1.0117
MFI	B cell	Bcells.trait150	BAFF-R on IgD- CD38br	GCST90001713	PTSD	15	-0.043313	0.0340752	0.203693	0.789269	-0.1101	0.0234744	0.957612	0.895744	1.02375
MFI	B cell	Bcells.trait151	BAFF-R on IgD- CD38dim	GCST90001714	PTSD	4	0.0485464	0.0399869	0.224725	0.789269	-0.0298279	0.126921	1.04974	0.970613	1.13533
MFI	B cell	Bcells.trait154	BAFF-R on memory B cell	GCST90001715	PTSD	11	-0.00735573	0.0164857	0.65546	0.886146	-0.0396676	0.0249562	0.992671	0.961109	1.02527
MFI	B cell	Bcells.trait156	BAFF-R on naive-mature B cell	GCST90001716	PTSD	19	-0.00762515	0.013678	0.577204	0.862489	-0.0344341	0.0191838	0.992404	0.966152	1.01937
MFI	B cell	Bcells.trait157	BAFF-R on unsw mem	GCST90001717	PTSD	19	-0.0129969	0.0134456	0.333731	0.789269	-0.0393503	0.0133565	0.987087	0.961414	1.01345
MFI	B cell	Bcells.trait159	BAFF-R on sw mem	GCST90001718	PTSD	16	-0.0147813	0.0152033	0.33093	0.789269	-0.0445798	0.0150172	0.985327	0.956399	1.01513
MFI	B cell	Bcells.trait160	BAFF-R on IgD+	GCST90001719	PTSD	20	-0.00926802	0.0136467	0.497049	0.862489	-0.0360155	0.0174795	0.990775	0.964625	1.01763
MFI	B cell	Bcells.trait161	BAFF-R on transitional	GCST90001720	PTSD	22	-0.0140687	0.0142757	0.324379	0.789269	-0.0420492	0.0139117	0.98603	0.958823	1.01401
MFI	B cell	Bcells.trait255	CD19 on CD20-	GCST90001721	PTSD	18	0.00558945	0.0262195	0.831187	0.931503	-0.0458008	0.0569797	1.00561	0.955232	1.05863
MFI	B cell	Bcells.trait282	CD19 on CD20- CD38-	GCST90001722	PTSD	19	0.000517747	0.0352679	0.988287	0.997073	-0.0686073	0.0696427	1.00052	0.933693	1.07213
MFI	B cell	Bcells.trait283	CD19 on CD24+ CD27+	GCST90001723	PTSD	25	0.0269356	0.0225936	0.233191	0.789269	-0.0173478	0.0712189	1.0273	0.982802	1.07382
MFI	B cell	Bcells.trait308	CD19 on IgD+ CD24+	GCST90001724	PTSD	25	0.0483138	0.0301027	0.108501	0.789269	-0.0106875	0.107315	1.0495	0.989369	1.11329
MFI	B cell	Bcells.trait309	CD19 on IgD+ CD24-	GCST90001725	PTSD	22	-0.0161547	0.0162364	0.319752	0.789269	-0.047978	0.0156686	0.983975	0.953155	1.01579
MFI	B cell	Bcells.trait310	CD19 on IgD+ CD38-	GCST90001726	PTSD	28	-0.0170079	0.0165911	0.305305	0.789269	-0.0495266	0.0155107	0.983136	0.95168	1.01563
MFI	B cell	Bcells.trait311	CD19 on IgD+ CD38- naive	GCST90001727	PTSD	18	-0.0175798	0.0185853	0.344201	0.789269	-0.054007	0.0188474	0.982574	0.947425	1.01903
MFI	B cell	Bcells.trait312	CD19 on IgD+ CD38- unsw mem	GCST90001728	PTSD	16	-0.0209363	0.0217025	0.334698	0.789269	-0.0634733	0.0216006	0.979281	0.938499	1.02184
MFI	B cell	Bcells.trait313	CD19 on IgD+ CD38br	GCST90001729	PTSD	16	0.0467655	0.0289636	0.10639	0.789269	-0.010003	0.103534	1.04788	0.990047	1.10908
MFI	B cell	Bcells.trait314	CD19 on IgD+ CD38dim	GCST90001730	PTSD	22	-0.00728053	0.0152206	0.632412	0.886146	-0.0371128	0.0225518	0.992746	0.963567	1.02281
MFI	B cell	Bcells.trait318	CD19 on IgD- CD24-	GCST90001731	PTSD	22	0.000167448	0.0293667	0.995451	0.997073	-0.0573913	0.0577262	1.00017	0.944224	1.05942
MFI	B cell	Bcells.trait319	CD19 on IgD- CD27-	GCST90001732	PTSD	23	-0.0143679	0.0327843	0.661201	0.886146	-0.0786252	0.0498894	0.985735	0.924386	1.05115
MFI	B cell	Bcells.trait320	CD19 on IgD- CD38-	GCST90001733	PTSD	20	-0.0392553	0.0307004	0.201018	0.789269	-0.0994281	0.0209175	0.961505	0.905355	1.02114
MFI	B cell	Bcells.trait321	CD19 on IgD- CD38br	GCST90001734	PTSD	15	-0.0161128	0.0284641	0.571343	0.862489	-0.0719025	0.0396768	0.984016	0.930622	1.04047
MFI	B cell	Bcells.trait322	CD19 on IgD- CD38dim	GCST90001735	PTSD	22	0.0182762	0.0334662	0.584991	0.864191	-0.0473176	0.08387	1.01844	0.953784	1.08749
MFI	B cell	Bcells.trait325	CD19 on memory B cell	GCST90001736	PTSD	22	0.0259456	0.0297171	0.382615	0.815409	-0.0322998	0.0841911	1.02629	0.968216	1.08784
MFI	B cell	Bcells.trait327	CD19 on naive-mature B cell	GCST90001737	PTSD	26	-0.0282701	0.015201	0.0629202	0.789269	-0.0580641	0.00152383	0.972126	0.943589	1.00152
MFI	B cell	Bcells.trait328	CD19 on unsw mem	GCST90001738	PTSD	19	0.0612052	0.0469565	0.192424	0.789269	-0.0308296	0.15324	1.06312	0.969641	1.1656
MFI	B cell	Bcells.trait329	CD19 on PB/PC	GCST90001739	PTSD	20	-0.0252909	0.0268409	0.346064	0.789269	-0.0778992	0.0273173	0.975026	0.925058	1.02769
MFI	B cell	Bcells.trait331	CD19 on sw mem	GCST90001740	PTSD	22	0.0484067	0.0280089	0.0839413	0.789269	-0.00649072	0.103304	1.0496	0.99353	1.10883
MFI	B cell	Bcells.trait332	CD19 on IgD+	GCST90001741	PTSD	21	-0.0151229	0.016979	0.373098	0.815409	-0.0484017	0.0181559	0.984991	0.952751	1.01832
MFI	B cell	Bcells.trait333	CD19 on transitional	GCST90001742	PTSD	24	0.00688365	0.0193818	0.72247	0.906984	-0.0311047	0.044872	1.00691	0.969374	1.04589
MFI	B cell	Bcells.trait335	CD20 on B cell	GCST90001743	PTSD	24	0.0253787	0.0195629	0.194531	0.789269	-0.0129645	0.0637219	1.0257	0.987119	1.0658
MFI	B cell	Bcells.trait354	CD20 on CD20- CD38-	GCST90001744	PTSD	10	-0.00452447	0.0443795	0.918797	0.967811	-0.0915084	0.0824594	0.995486	0.912554	1.08595
MFI	B cell	Bcells.trait355	CD20 on CD24+ CD27+	GCST90001745	PTSD	29	0.00196595	0.0225698	0.930588	0.967811	-0.0422709	0.0462028	1.00197	0.95861	1.04729
MFI	B cell	Bcells.trait378	CD20 on IgD+ CD24+	GCST90001746	PTSD	21	-0.00452371	0.0277972	0.870723	0.935488	-0.0590062	0.0499588	0.995487	0.942701	1.05123
MFI	B cell	Bcells.trait379	CD20 on IgD+ CD24-	GCST90001747	PTSD	23	-0.0225526	0.0182929	0.217628	0.789269	-0.0584068	0.0133015	0.9777	0.943266	1.01339
MFI	B cell	Bcells.trait380	CD20 on IgD+ CD38-	GCST90001748	PTSD	25	0.0417597	0.021695	0.0542481	0.789269	-0.000762571	0.084282	1.04264	0.999238	1.08794
MFI	B cell	Bcells.trait381	CD20 on IgD+ CD38- naive	GCST90001749	PTSD	14	0.00960648	0.0272354	0.724298	0.906984	-0.0437749	0.0629878	1.00965	0.957169	1.06501
MFI	B cell	Bcells.trait382	CD20 on IgD+ CD38- unsw mem	GCST90001750	PTSD	17	-0.0309449	0.0227402	0.173576	0.789269	-0.0755156	0.0136259	0.969529	0.927265	1.01372
MFI	B cell	Bcells.trait383	CD20 on IgD+ CD38br	GCST90001751	PTSD	22	0.0144915	0.0192451	0.451452	0.862489	-0.0232289	0.0522119	1.0146	0.977039	1.0536
MFI	B cell	Bcells.trait384	CD20 on IgD+ CD38dim	GCST90001752	PTSD	23	-0.00522893	0.0214099	0.807053	0.914018	-0.0471923	0.0367344	0.994785	0.953904	1.03742
MFI	B cell	Bcells.trait388	CD20 on IgD- CD24-	GCST90001753	PTSD	25	0.0112141	0.0174905	0.521422	0.862489	-0.0230672	0.0454954	1.01128	0.977197	1.04655
MFI	B cell	Bcells.trait389	CD20 on IgD- CD27-	GCST90001754	PTSD	15	0.0211704	0.0309001	0.493265	0.862489	-0.0393937	0.0817346	1.0214	0.961372	1.08517
MFI	B cell	Bcells.trait390	CD20 on IgD- CD38-	GCST90001755	PTSD	26	0.00634142	0.0258097	0.805915	0.914018	-0.0442456	0.0569284	1.00636	0.956719	1.05858
MFI	B cell	Bcells.trait391	CD20 on IgD- CD38br	GCST90001756	PTSD	14	0.0104764	0.0153126	0.493868	0.862489	-0.0195363	0.0404892	1.01053	0.980653	1.04132
MFI	B cell	Bcells.trait392	CD20 on IgD- CD38dim	GCST90001757	PTSD	27	0.00479137	0.00895081	0.592442	0.865146	-0.0127522	0.022335	1.0048	0.987329	1.02259
MFI	B cell	Bcells.trait395	CD20 on memory B cell	GCST90001758	PTSD	28	0.0378465	0.0259203	0.144259	0.789269	-0.0129572	0.0886503	1.03857	0.987126	1.0927
MFI	B cell	Bcells.trait397	CD20 on naive-mature B cell	GCST90001759	PTSD	23	-0.0110879	0.0161877	0.493371	0.862489	-0.0428157	0.02064	0.988973	0.958088	1.02085
MFI	B cell	Bcells.trait398	CD20 on unsw mem	GCST90001760	PTSD	19	-0.0133865	0.0210658	0.525128	0.862489	-0.0546754	0.0279025	0.986703	0.946792	1.0283
MFI	B cell	Bcells.trait399	CD20 on sw mem	GCST90001761	PTSD	25	0.00872666	0.0238126	0.714013	0.906984	-0.0379461	0.0553994	1.00876	0.962765	1.05696
MFI	B cell	Bcells.trait400	CD20 on IgD+	GCST90001762	PTSD	19	0.0107714	0.0279174	0.699621	0.906984	-0.0439467	0.0654896	1.01083	0.957005	1.06768
MFI	B cell	Bcells.trait401	CD20 on transitional	GCST90001763	PTSD	20	-0.0215352	0.016958	0.204116	0.789269	-0.054773	0.0117026	0.978695	0.9467	1.01177
MFI	B cell	Bcells.trait418	CD24 on CD24+ CD27+	GCST90001764	PTSD	3	-0.0131519	0.0786021	0.867116	0.935488	-0.167212	0.140908	0.986934	0.84602	1.15132
MFI	B cell	Bcells.trait438	CD24 on IgD+ CD24+	GCST90001765	PTSD	22	-0.00429489	0.0150753	0.775724	0.914018	-0.0338425	0.0252528	0.995714	0.966724	1.02557
MFI	B cell	Bcells.trait439	CD24 on IgD+ CD38-	GCST90001766	PTSD	17	-0.00887123	0.0168682	0.598947	0.865146	-0.0419329	0.0241904	0.991168	0.958934	1.02449
MFI	B cell	Bcells.trait441	CD24 on IgD+ CD38- unsw mem	GCST90001767	PTSD	19	-0.00987442	0.0176724	0.576334	0.862489	-0.0445124	0.0247635	0.990174	0.956464	1.02507
MFI	B cell	Bcells.trait442	CD24 on IgD+ CD38br	GCST90001768	PTSD	21	0.014702	0.024091	0.541682	0.862489	-0.0325162	0.0619203	1.01481	0.968007	1.06388
MFI	B cell	Bcells.trait445	CD24 on IgD- CD38-	GCST90001769	PTSD	26	0.0103946	0.0165054	0.528847	0.862489	-0.0219561	0.0427453	1.01045	0.978283	1.04367
MFI	B cell	Bcells.trait446	CD24 on IgD- CD38dim	GCST90001770	PTSD	6	0.0389653	0.0486525	0.423195	0.862489	-0.0563937	0.134324	1.03973	0.945167	1.14376
MFI	B cell	Bcells.trait448	CD24 on memory B cell	GCST90001771	PTSD	27	0.00723784	0.0160861	0.652751	0.886146	-0.0242909	0.0387666	1.00726	0.976002	1.03953
MFI	B cell	Bcells.trait449	CD24 on unsw mem	GCST90001772	PTSD	22	-0.00570504	0.0125334	0.648974	0.886146	-0.0302705	0.0188604	0.994311	0.970183	1.01904
MFI	B cell	Bcells.trait450	CD24 on sw mem	GCST90001773	PTSD	31	0.0286036	0.0129316	0.0269732	0.789269	0.00325755	0.0539496	1.02902	1.00326	1.05543
MFI	B cell	Bcells.trait451	CD24 on transitional	GCST90001774	PTSD	17	-0.0231235	0.0238074	0.331412	0.789269	-0.069786	0.023539	0.977142	0.932593	1.02382
MFI	B cell	Bcells.trait453	CD25 on B cell	GCST90001775	PTSD	23	-5.60913e-05	0.0152915	0.997073	0.997073	-0.0300275	0.0299153	0.999944	0.970419	1.03037
MFI	B cell	Bcells.trait470	CD25 on CD20- CD38-	GCST90001776	PTSD	14	-0.00414853	0.022908	0.856293	0.935488	-0.0490482	0.0407512	0.99586	0.952135	1.04159
MFI	B cell	Bcells.trait471	CD25 on CD24+ CD27+	GCST90001777	PTSD	23	0.00868918	0.0107733	0.419926	0.862489	-0.0124264	0.0298048	1.00873	0.98765	1.03025
MFI	B cell	Bcells.trait490	CD25 on IgD+ CD24+	GCST90001778	PTSD	23	0.0139112	0.0142433	0.328727	0.789269	-0.0140058	0.0418282	1.01401	0.986092	1.04272
MFI	B cell	Bcells.trait491	CD25 on IgD+ CD24-	GCST90001779	PTSD	22	-0.0328123	0.0113378	0.0038029	0.494378	-0.0550344	-0.0105902	0.96772	0.946453	0.989466
MFI	B cell	Bcells.trait492	CD25 on IgD+ CD38-	GCST90001780	PTSD	21	0.0261393	0.0158917	0.100003	0.789269	-0.00500846	0.057287	1.02648	0.995004	1.05896
MFI	B cell	Bcells.trait493	CD25 on IgD+ CD38- naive	GCST90001781	PTSD	21	0.0196324	0.017288	0.256122	0.789269	-0.0142522	0.053517	1.01983	0.985849	1.05497
MFI	B cell	Bcells.trait494	CD25 on IgD+ CD38- unsw mem	GCST90001782	PTSD	20	0.0078242	0.0114371	0.493909	0.862489	-0.0145926	0.030241	1.00785	0.985513	1.0307
MFI	B cell	Bcells.trait495	CD25 on IgD+ CD38br	GCST90001783	PTSD	13	0.0112058	0.0329097	0.733478	0.906984	-0.0532971	0.0757088	1.01127	0.948098	1.07865
MFI	B cell	Bcells.trait496	CD25 on IgD+ CD38dim	GCST90001784	PTSD	21	-0.0271164	0.0141608	0.0555069	0.789269	-0.0548717	0.000638836	0.973248	0.946607	1.00064
MFI	B cell	Bcells.trait500	CD25 on IgD- CD24-	GCST90001785	PTSD	25	-0.0392929	0.0207912	0.0587743	0.789269	-0.0800437	0.00145792	0.961469	0.923076	1.00146
MFI	B cell	Bcells.trait501	CD25 on IgD- CD27-	GCST90001786	PTSD	17	-0.00527151	0.028877	0.855151	0.935488	-0.0618705	0.0513275	0.994742	0.940005	1.05267
MFI	B cell	Bcells.trait502	CD25 on IgD- CD38-	GCST90001787	PTSD	19	-0.0113781	0.0169934	0.503139	0.862489	-0.0446852	0.021929	0.988686	0.956298	1.02217
MFI	B cell	Bcells.trait503	CD25 on IgD- CD38br	GCST90001788	PTSD	16	0.0423735	0.0367786	0.24927	0.789269	-0.0297126	0.11446	1.04328	0.970724	1.12127
MFI	B cell	Bcells.trait504	CD25 on IgD- CD38dim	GCST90001789	PTSD	19	0.000164751	0.0209587	0.993728	0.997073	-0.0409143	0.0412438	1.00016	0.959911	1.04211
MFI	B cell	Bcells.trait506	CD25 on memory B cell	GCST90001790	PTSD	20	-0.0188683	0.0205521	0.358581	0.803716	-0.0591504	0.0214138	0.981309	0.942565	1.02164
MFI	B cell	Bcells.trait508	CD25 on naive-mature B cell	GCST90001791	PTSD	22	-0.0191063	0.0168035	0.255521	0.789269	-0.0520411	0.0138286	0.981075	0.94929	1.01392
MFI	B cell	Bcells.trait509	CD25 on unsw mem	GCST90001792	PTSD	15	0.00345866	0.0136208	0.799554	0.914018	-0.0232381	0.0301555	1.00346	0.97703	1.03061
MFI	B cell	Bcells.trait510	CD25 on sw mem	GCST90001793	PTSD	20	-0.0298406	0.0236107	0.20628	0.789269	-0.0761176	0.0164363	0.9706	0.926707	1.01657
MFI	B cell	Bcells.trait511	CD25 on IgD+	GCST90001794	PTSD	22	-0.0222353	0.0125555	0.0765678	0.789269	-0.0468441	0.00237352	0.97801	0.954236	1.00238
MFI	B cell	Bcells.trait512	CD25 on transitional	GCST90001795	PTSD	19	0.0317939	0.0253343	0.209489	0.789269	-0.0178614	0.0814492	1.0323	0.982297	1.08486
MFI	B cell	Bcells.trait514	CD27 on CD20-	GCST90001796	PTSD	11	0.01217	0.031296	0.697375	0.906984	-0.0491701	0.0735101	1.01224	0.952019	1.07628
MFI	B cell	Bcells.trait536	CD27 on CD20- CD38-	GCST90001797	PTSD	18	0.0257268	0.0212596	0.22623	0.789269	-0.015942	0.0673955	1.02606	0.984184	1.06972
MFI	B cell	Bcells.trait537	CD27 on CD24+ CD27+	GCST90001798	PTSD	22	0.00901712	0.0186255	0.628296	0.886146	-0.0274889	0.0455231	1.00906	0.972885	1.04658
MFI	B cell	Bcells.trait539	CD27 on T cell	GCST90001799	PTSD	19	0.041287	0.0203929	0.0429112	0.789269	0.00131684	0.0812571	1.04215	1.00132	1.08465
MFI	B cell	Bcells.trait561	CD27 on IgD+ CD24+	GCST90001800	PTSD	27	0.0488706	0.0209132	0.0194481	0.789269	0.00788069	0.0898606	1.05008	1.00791	1.09402
MFI	B cell	Bcells.trait563	CD27 on IgD+ CD38- unsw mem	GCST90001801	PTSD	23	0.0239635	0.0162652	0.140672	0.789269	-0.00791641	0.0558433	1.02425	0.992115	1.05743
MFI	B cell	Bcells.trait565	CD27 on IgD- CD38-	GCST90001802	PTSD	24	0.0108785	0.0194532	0.576015	0.862489	-0.0272498	0.0490068	1.01094	0.973118	1.05023
MFI	B cell	Bcells.trait566	CD27 on IgD- CD38br	GCST90001803	PTSD	13	-0.0133734	0.0444742	0.763642	0.910766	-0.100543	0.073796	0.986716	0.904346	1.07659
MFI	B cell	Bcells.trait567	CD27 on IgD- CD38dim	GCST90001804	PTSD	25	0.0250264	0.0169476	0.139757	0.789269	-0.00819082	0.0582436	1.02534	0.991843	1.05997
MFI	B cell	Bcells.trait570	CD27 on memory B cell	GCST90001805	PTSD	19	0.0282526	0.0205853	0.169919	0.789269	-0.0120946	0.0685998	1.02866	0.987978	1.07101
MFI	B cell	Bcells.trait571	CD27 on unsw mem	GCST90001806	PTSD	25	0.0228539	0.0240922	0.342822	0.789269	-0.0243668	0.0700747	1.02312	0.975928	1.07259
MFI	B cell	Bcells.trait572	CD27 on PB/PC	GCST90001807	PTSD	13	0.0609632	0.0416971	0.143728	0.789269	-0.0207632	0.14269	1.06286	0.979451	1.15337
MFI	B cell	Bcells.trait574	CD27 on sw mem	GCST90001808	PTSD	26	0.0193617	0.0173992	0.265798	0.789269	-0.0147408	0.0534641	1.01955	0.985367	1.05492
MFI	B cell	Bcells.trait597	CD38 on CD20-	GCST90001809	PTSD	18	0.0249706	0.0327135	0.445276	0.862489	-0.0391478	0.0890891	1.02529	0.961609	1.09318
MFI	B cell	Bcells.trait619	CD38 on CD3- CD19-	GCST90001810	PTSD	18	-0.0072951	0.0210455	0.728865	0.906984	-0.0485442	0.033954	0.992731	0.952615	1.03454
MFI	B cell	Bcells.trait637	CD38 on IgD+ CD24-	GCST90001811	PTSD	13	-0.0188886	0.0299863	0.528755	0.862489	-0.0776618	0.0398846	0.981289	0.925277	1.04069
MFI	B cell	Bcells.trait640	CD38 on IgD+ CD38br	GCST90001812	PTSD	16	0.0199235	0.0286824	0.487289	0.862489	-0.0362939	0.076141	1.02012	0.964357	1.07911
MFI	B cell	Bcells.trait641	CD38 on IgD+ CD38dim	GCST90001813	PTSD	22	0.000965523	0.0204804	0.962399	0.992951	-0.039176	0.041107	1.00097	0.961581	1.04196
MFI	B cell	Bcells.trait643	CD38 on IgD- CD38br	GCST90001814	PTSD	14	0.0168154	0.0114474	0.141853	0.789269	-0.0056215	0.0392522	1.01696	0.994394	1.04003
MFI	B cell	Bcells.trait644	CD38 on IgD- CD38dim	GCST90001815	PTSD	14	0.00846366	0.0149579	0.571508	0.862489	-0.0208538	0.0377812	1.0085	0.979362	1.0385
MFI	B cell	Bcells.trait646	CD38 on naive-mature B cell	GCST90001816	PTSD	21	-0.00618745	0.0232951	0.790538	0.914018	-0.0518459	0.039471	0.993832	0.949475	1.04026
MFI	B cell	Bcells.trait647	CD38 on PB/PC	GCST90001817	PTSD	13	-0.0201559	0.0337162	0.549967	0.862489	-0.0862396	0.0459279	0.980046	0.917374	1.047
MFI	B cell	Bcells.trait649	CD38 on IgD+	GCST90001818	PTSD	13	-0.0494052	0.0457538	0.280228	0.789269	-0.139083	0.0402722	0.951795	0.870156	1.04109
MFI	B cell	Bcells.trait650	CD38 on transitional	GCST90001819	PTSD	19	0.0169854	0.0223796	0.447872	0.862489	-0.0268786	0.0608494	1.01713	0.973479	1.06274
MFI	B cell	Bcells.trait775	IgD on IgD+ CD24+	GCST90001820	PTSD	20	0.0253104	0.0207119	0.2217	0.789269	-0.015285	0.0659058	1.02563	0.984831	1.06813
MFI	B cell	Bcells.trait776	IgD on IgD+ CD24-	GCST90001821	PTSD	27	0.00210825	0.0228107	0.926361	0.967811	-0.0426008	0.0468173	1.00211	0.958294	1.04793
MFI	B cell	Bcells.trait777	IgD on IgD+ CD38-	GCST90001822	PTSD	23	0.041989	0.0226708	0.0640093	0.789269	-0.00244584	0.0864238	1.04288	0.997557	1.09027
MFI	B cell	Bcells.trait779	IgD on IgD+ CD38- unsw mem	GCST90001823	PTSD	12	0.0262961	0.0360378	0.465584	0.862489	-0.0443379	0.0969301	1.02664	0.956631	1.10178
MFI	B cell	Bcells.trait780	IgD on IgD+ CD38br	GCST90001824	PTSD	20	-0.00501672	0.0291566	0.863389	0.935488	-0.0621636	0.0521301	0.994996	0.939729	1.05351
MFI	B cell	Bcells.trait781	IgD on IgD+ CD38dim	GCST90001825	PTSD	19	0.00513498	0.0158569	0.746065	0.906984	-0.0259445	0.0362145	1.00515	0.974389	1.03688
MFI	B cell	Bcells.trait785	IgD on unsw mem	GCST90001826	PTSD	16	-0.0478375	0.0266171	0.0722962	0.789269	-0.100007	0.00433197	0.953289	0.904831	1.00434
MFI	B cell	Bcells.trait786	IgD on IgD+	GCST90001827	PTSD	17	0.0143973	0.0371552	0.698393	0.906984	-0.0584269	0.0872215	1.0145	0.943247	1.09114
MFI	B cell	Bcells.trait787	IgD on transitional	GCST90001828	PTSD	25	-0.0308772	0.0260807	0.23645	0.789269	-0.0819954	0.0202411	0.969595	0.921276	1.02045
MFI	B cell	Bcells.trait84	BAFF-R on B cell	GCST90001829	PTSD	17	-0.00837078	0.013952	0.548527	0.862489	-0.0357167	0.0189752	0.991664	0.964914	1.01916
MFI	B cell	Bcells.trait85	BAFF-R on CD20-	GCST90001830	PTSD	9	-0.0604578	0.0362579	0.0954279	0.789269	-0.131523	0.0106078	0.941334	0.876759	1.01066
MFI	cDC	Blue.530.30.cDC.trait1	CD62L on CD62L+ myeloid DC	GCST90001831	PTSD	10	0.0569659	0.0360163	0.113725	0.725677	-0.013626	0.127558	1.05862	0.986466	1.13605
MFI	cDC	Blue.530.30.cDC.trait2	CD62L on CD62L+ plasmacytoid DC	GCST90001832	PTSD	14	0.0451099	0.0295456	0.126813	0.725677	-0.0127994	0.103019	1.04614	0.987282	1.10851
MFI	cDC	Blue.530.30.cDC.trait3	CD62L on CD62L+ DC	GCST90001833	PTSD	22	0.0115183	0.0225234	0.609078	0.875276	-0.0326277	0.0556642	1.01158	0.967899	1.05724
MFI	cDC	Blue.530.30.cDC.trait4	CD62L on monocyte	GCST90001834	PTSD	21	-0.00690771	0.0162644	0.671045	0.875276	-0.0387859	0.0249705	0.993116	0.961957	1.02528
MFI	cDC	Blue.530.30.cDC.trait5	CD62L on granulocyte	GCST90001835	PTSD	13	-0.0284962	0.0281077	0.310667	0.875276	-0.0835874	0.0265949	0.971906	0.919811	1.02695
MFI	Myeloid cell	Blue.530.30.MDSC.trait1	CD66b on CD66b++ myeloid cell	GCST90001836	PTSD	21	0.0360358	0.0152087	0.017816	0.213113	0.00622674	0.0658448	1.03669	1.00625	1.06806
MFI	Myeloid cell	Blue.530.30.MDSC.trait2	CD66b on Gr MDSC	GCST90001837	PTSD	16	0.00115837	0.0197268	0.953175	0.990635	-0.0375062	0.0398229	1.00116	0.963188	1.04063
MFI	Maturation stages of T cell	Blue.530.30.MT.trait10	CD3 on naive CD8br	GCST90001838	PTSD	23	0.00359644	0.0182432	0.843719	0.869796	-0.0321602	0.039353	1.0036	0.968351	1.04014
MFI	Maturation stages of T cell	Blue.530.30.MT.trait11	CD3 on EM CD8br	GCST90001839	PTSD	18	0.0321342	0.0270961	0.235648	0.868404	-0.0209741	0.0852425	1.03266	0.979244	1.08898
MFI	Maturation stages of T cell	Blue.530.30.MT.trait12	CD3 on TD CD8br	GCST90001840	PTSD	21	0.01908	0.0252998	0.450755	0.868404	-0.0305076	0.0686676	1.01926	0.969953	1.07108
MFI	Maturation stages of T cell	Blue.530.30.MT.trait3	CD3 on CM CD4+	GCST90001841	PTSD	22	0.0016361	0.0196526	0.933652	0.933652	-0.0368829	0.0401551	1.00164	0.963789	1.04097
MFI	Maturation stages of T cell	Blue.530.30.MT.trait4	CD3 on Naive CD4+	GCST90001842	PTSD	27	-0.00659816	0.0145738	0.650734	0.868404	-0.0351628	0.0219664	0.993424	0.965448	1.02221
MFI	Maturation stages of T cell	Blue.530.30.MT.trait5	CD3 on EM CD4+	GCST90001843	PTSD	14	-0.0115847	0.0204532	0.571124	0.868404	-0.051673	0.0285037	0.988482	0.949639	1.02891
MFI	Maturation stages of T cell	Blue.530.30.MT.trait6	CD3 on TD CD4+	GCST90001844	PTSD	21	0.0101457	0.0208813	0.627055	0.868404	-0.0307816	0.051073	1.0102	0.969687	1.0524
MFI	Maturation stages of T cell	Blue.530.30.MT.trait7	CD3 on CD45RA- CD4+	GCST90001845	PTSD	27	0.0219388	0.0185304	0.236437	0.868404	-0.0143807	0.0582583	1.02218	0.985722	1.05999
MFI	Maturation stages of T cell	Blue.530.30.MT.trait9	CD3 on CM CD8br	GCST90001846	PTSD	15	-0.0171028	0.0233511	0.463911	0.868404	-0.062871	0.0286653	0.983043	0.939065	1.02908
MFI	TBNK	Blue.530.30.TBNK.trait4	CD3 on HLA DR+ T cell	GCST90001847	PTSD	25	0.00110577	0.0163021	0.945921	0.999228	-0.0308464	0.0330579	1.00111	0.969625	1.03361
MFI	TBNK	Blue.530.30.TBNK.trait5	CD3 on NKT	GCST90001848	PTSD	14	0.049536	0.037649	0.188265	0.864884	-0.0242561	0.123328	1.05078	0.976036	1.13126
MFI	TBNK	Blue.530.30.TBNK.trait6	CD3 on HLA DR+ CD4+	GCST90001849	PTSD	22	0.00405256	0.0225333	0.857272	0.999228	-0.0401127	0.0482178	1.00406	0.960681	1.0494
MFI	TBNK	Blue.530.30.TBNK.trait7	CD3 on HLA DR+ CD8br	GCST90001850	PTSD	23	-0.0531889	0.0234431	0.0232774	0.639997	-0.0991373	-0.00724041	0.948201	0.905618	0.992786
MFI	Treg	Blue.530.30.Treg.trait1	CD3 on T cell	GCST90001851	PTSD	30	-0.0100189	0.0154647	0.517079	0.979599	-0.0403298	0.020292	0.990031	0.960473	1.0205
MFI	Treg	Blue.530.30.Treg.trait10	CD3 on CD39+ resting Treg	GCST90001852	PTSD	16	-0.0129415	0.0283154	0.647635	0.979599	-0.0684397	0.0425566	0.987142	0.93385	1.04348
MFI	Treg	Blue.530.30.Treg.trait11	CD3 on activated Treg	GCST90001853	PTSD	20	-0.00659651	0.0157317	0.674987	0.979599	-0.0374306	0.0242376	0.993425	0.963261	1.02453
MFI	Treg	Blue.530.30.Treg.trait12	CD3 on CD39+ activated Treg	GCST90001854	PTSD	22	0.00173688	0.0155337	0.910972	0.979599	-0.0287092	0.032183	1.00174	0.971699	1.03271
MFI	Treg	Blue.530.30.Treg.trait13	CD3 on secreting Treg	GCST90001855	PTSD	16	-0.00389871	0.0174257	0.822965	0.979599	-0.0380532	0.0302557	0.996109	0.962662	1.03072
MFI	Treg	Blue.530.30.Treg.trait14	CD3 on CD39+ secreting Treg	GCST90001856	PTSD	26	-0.0134829	0.0167866	0.421864	0.979599	-0.0463846	0.0194189	0.986608	0.954675	1.01961
MFI	Treg	Blue.530.30.Treg.trait15	CD3 on activated & secreting Treg	GCST90001857	PTSD	21	0.00719872	0.0145689	0.621226	0.979599	-0.0213564	0.0357539	1.00722	0.97887	1.0364
MFI	Treg	Blue.530.30.Treg.trait17	CD3 on CD45RA+ CD4+	GCST90001858	PTSD	26	-0.00546202	0.0173422	0.752796	0.979599	-0.0394527	0.0285287	0.994553	0.961315	1.02894
MFI	Treg	Blue.530.30.Treg.trait2	CD3 on CD8br	GCST90001859	PTSD	22	0.000835159	0.0165719	0.959807	0.983506	-0.0316457	0.033316	1.00084	0.96885	1.03388
MFI	Treg	Blue.530.30.Treg.trait21	CD3 on CD39+ CD4+	GCST90001860	PTSD	22	0.00347514	0.0191374	0.855906	0.979599	-0.0340342	0.0409845	1.00348	0.966538	1.04184
MFI	Treg	Blue.530.30.Treg.trait22	CD3 on CD28+ CD4+	GCST90001861	PTSD	22	-0.00248514	0.0193595	0.897858	0.979599	-0.0404297	0.0354594	0.997518	0.960377	1.0361
MFI	Treg	Blue.530.30.Treg.trait23	CD3 on CD28+ DN (CD4-CD8-)	GCST90001862	PTSD	14	0.0167091	0.0185485	0.367675	0.979599	-0.0196459	0.0530642	1.01685	0.980546	1.0545
MFI	Treg	Blue.530.30.Treg.trait3	CD3 on CD28+ CD45RA- CD8br	GCST90001863	PTSD	17	-0.0336883	0.0261457	0.197578	0.979599	-0.0849338	0.0175573	0.966873	0.918573	1.01771
MFI	Treg	Blue.530.30.Treg.trait4	CD3 on CD28+ CD45RA+ CD8br	GCST90001864	PTSD	20	-0.0120269	0.0175752	0.493778	0.979599	-0.0464742	0.0224204	0.988045	0.954589	1.02267
MFI	Treg	Blue.530.30.Treg.trait5	CD3 on CD28- CD8br	GCST90001865	PTSD	13	0.0605294	0.029202	0.0381923	0.979599	0.00329354	0.117765	1.0624	1.0033	1.12498
MFI	Treg	Blue.530.30.Treg.trait6	CD3 on CD39+ CD8br	GCST90001866	PTSD	14	-0.0089969	0.0230285	0.69603	0.979599	-0.0541328	0.036139	0.991043	0.947306	1.0368
MFI	Treg	Blue.530.30.Treg.trait7	CD3 on CD4+	GCST90001867	PTSD	26	0.00334719	0.0213819	0.875605	0.979599	-0.0385613	0.0452557	1.00335	0.962173	1.0463
MFI	Treg	Blue.530.30.Treg.trait8	CD3 on CD4 Treg	GCST90001868	PTSD	10	0.00315513	0.0195607	0.871858	0.979599	-0.0351839	0.0414941	1.00316	0.965428	1.04237
MFI	Treg	Blue.530.30.Treg.trait9	CD3 on resting Treg	GCST90001869	PTSD	33	-0.00375955	0.0174972	0.829872	0.979599	-0.0380541	0.030535	0.996248	0.962661	1.03101
MFI	Myeloid cell	Blue.585.42.MDSC.trait1	CD34 on HSC	GCST90001870	PTSD	11	0.0232776	0.0153728	0.129973	0.519891	-0.00685304	0.0534082	1.02355	0.99317	1.05486
MFI	Maturation stages of T cell	HVEM1000_150630.trait1	HVEM on T cell	GCST90001871	PTSD	24	-0.0196448	0.0179333	0.273325	0.868404	-0.054794	0.0155044	0.980547	0.94668	1.01563
MFI	Maturation stages of T cell	HVEM1000_150630.trait10	HVEM on naive CD8br	GCST90001872	PTSD	18	-0.0347234	0.0157719	0.0276934	0.868404	-0.0656363	-0.00381054	0.965873	0.936471	0.996197
MFI	Maturation stages of T cell	HVEM1000_150630.trait11	HVEM on EM CD8br	GCST90001873	PTSD	14	0.0314338	0.0178753	0.0786617	0.868404	-0.0036018	0.0664695	1.03193	0.996405	1.06873
MFI	Maturation stages of T cell	HVEM1000_150630.trait12	HVEM on TD CD8br	GCST90001874	PTSD	25	-0.0247909	0.0137304	0.0709891	0.868404	-0.0517025	0.0021207	0.975514	0.949611	1.00212
MFI	Maturation stages of T cell	HVEM1000_150630.trait2	HVEM on CD4+	GCST90001875	PTSD	18	-0.0140814	0.0163677	0.389614	0.868404	-0.046162	0.0179993	0.986017	0.954887	1.01816
MFI	Maturation stages of T cell	HVEM1000_150630.trait3	HVEM on CM CD4+	GCST90001876	PTSD	15	0.00275161	0.0141941	0.846288	0.869796	-0.0250688	0.030572	1.00276	0.975243	1.03104
MFI	Maturation stages of T cell	HVEM1000_150630.trait4	HVEM on naive CD4+	GCST90001877	PTSD	15	-0.0143704	0.0184194	0.435288	0.868404	-0.0504725	0.0217317	0.985732	0.95078	1.02197
MFI	Maturation stages of T cell	HVEM1000_150630.trait5	HVEM on EM CD4+	GCST90001878	PTSD	17	0.00640002	0.0231249	0.781965	0.868404	-0.0389247	0.0517248	1.00642	0.961823	1.05309
MFI	Maturation stages of T cell	HVEM1000_150630.trait6	HVEM on TD CD4+	GCST90001879	PTSD	23	0.00426213	0.0153709	0.781561	0.868404	-0.0258648	0.0343891	1.00427	0.974467	1.03499
MFI	Maturation stages of T cell	HVEM1000_150630.trait7	HVEM on CD45RA- CD4+	GCST90001880	PTSD	18	0.0146969	0.0176418	0.404803	0.868404	-0.019881	0.0492748	1.01481	0.980315	1.05051
MFI	Maturation stages of T cell	HVEM1000_150630.trait8	HVEM on CD8br	GCST90001881	PTSD	15	-0.00538254	0.02103	0.797993	0.868404	-0.0466013	0.0358362	0.994632	0.954468	1.03649
MFI	Maturation stages of T cell	HVEM1000_150630.trait9	HVEM on CM CD8br	GCST90001882	PTSD	17	0.00499545	0.014659	0.733271	0.868404	-0.0237362	0.0337271	1.00501	0.976543	1.0343
MFI	TBNK	Blue.585.42.TBNK.trait1	CD16-CD56 on NKT	GCST90001883	PTSD	24	0.0408888	0.0200376	0.0412901	0.639997	0.00161513	0.0801624	1.04174	1.00162	1.08346
MFI	TBNK	Blue.585.42.TBNK.trait2	CD16-CD56 on NK	GCST90001884	PTSD	27	0.00242939	0.0164565	0.882639	0.999228	-0.0298254	0.0346842	1.00243	0.970615	1.03529
MFI	TBNK	Blue.585.42.TBNK.trait3	CD16-CD56 on HLA DR+ NK	GCST90001885	PTSD	21	0.0025381	0.0179813	0.88775	0.999228	-0.0327053	0.0377815	1.00254	0.967824	1.0385
MFI	Treg	Blue.585.42.Treg.trait10	CD28 on CD39+ activated Treg	GCST90001886	PTSD	15	-0.0165691	0.0178432	0.353098	0.979599	-0.0515417	0.0184035	0.983567	0.949764	1.01857
MFI	Treg	Blue.585.42.Treg.trait11	CD28 on secreting Treg	GCST90001887	PTSD	14	0.0018562	0.0182892	0.91916	0.979599	-0.0339907	0.0377031	1.00186	0.966581	1.03842
MFI	Treg	Blue.585.42.Treg.trait12	CD28 on CD39+ secreting Treg	GCST90001888	PTSD	21	0.0432998	0.0240653	0.0719774	0.979599	-0.00386824	0.0904678	1.04425	0.996139	1.09469
MFI	Treg	Blue.585.42.Treg.trait13	CD28 on activated & secreting Treg	GCST90001889	PTSD	21	-0.012787	0.0205064	0.532917	0.979599	-0.0529795	0.0274056	0.987294	0.948399	1.02778
MFI	Treg	Blue.585.42.Treg.trait15	CD28 on CD45RA+ CD4+	GCST90001890	PTSD	12	0.034585	0.024406	0.156463	0.979599	-0.0132508	0.0824208	1.03519	0.986837	1.08591
MFI	Treg	Blue.585.42.Treg.trait18	CD28 on CD45RA- CD4 not Treg	GCST90001891	PTSD	9	0.00317555	0.0374301	0.932389	0.979599	-0.0701875	0.0765386	1.00318	0.932219	1.07954
MFI	Treg	Blue.585.42.Treg.trait19	CD28 on CD39+ CD4+	GCST90001892	PTSD	15	-0.00171019	0.0167641	0.918745	0.979599	-0.0345678	0.0311475	0.998291	0.966023	1.03164
MFI	Treg	Blue.585.42.Treg.trait2	CD28 on CD28+ CD45RA- CD8br	GCST90001893	PTSD	15	0.0343597	0.0291708	0.238846	0.979599	-0.0228152	0.0915345	1.03496	0.977443	1.09585
MFI	Treg	Blue.585.42.Treg.trait20	CD28 on CD28+ CD4+	GCST90001894	PTSD	25	0.00484864	0.0172331	0.778437	0.979599	-0.0289283	0.0386256	1.00486	0.971486	1.03938
MFI	Treg	Blue.585.42.Treg.trait21	CD28 on CD28+ DN (CD4-CD8-)	GCST90001895	PTSD	3	-0.154139	0.0983927	0.117214	0.979599	-0.346989	0.0387103	0.857153	0.706813	1.03947
MFI	Treg	Blue.585.42.Treg.trait3	CD28 on CD28+ CD45RA+ CD8br	GCST90001896	PTSD	12	0.0359104	0.023184	0.121398	0.979599	-0.00953017	0.081351	1.03656	0.990515	1.08475
MFI	Treg	Blue.585.42.Treg.trait4	CD28 on CD39+ CD8br	GCST90001897	PTSD	17	-0.00116986	0.0124671	0.925239	0.979599	-0.0256053	0.0232656	0.998831	0.97472	1.02354
MFI	Treg	Blue.585.42.Treg.trait5	CD28 on CD4+	GCST90001898	PTSD	22	-0.00327478	0.0184025	0.85876	0.979599	-0.0393437	0.0327942	0.996731	0.96142	1.03334
MFI	Treg	Blue.585.42.Treg.trait6	CD28 on CD4 Treg	GCST90001899	PTSD	21	-0.0334741	0.0160167	0.0366223	0.979599	-0.0648667	-0.00208137	0.96708	0.937192	0.997921
MFI	Treg	Blue.585.42.Treg.trait7	CD28 on resting Treg	GCST90001900	PTSD	5	0.00439885	0.0326479	0.892821	0.979599	-0.059591	0.0683887	1.00441	0.94215	1.07078
MFI	Treg	Blue.585.42.Treg.trait8	CD28 on CD39+ resting Treg	GCST90001901	PTSD	19	0.0127113	0.0123238	0.302333	0.979599	-0.0114434	0.036866	1.01279	0.988622	1.03755
MFI	Treg	Blue.585.42.Treg.trait9	CD28 on activated Treg	GCST90001902	PTSD	16	-0.00495704	0.0301339	0.869337	0.979599	-0.0640194	0.0541053	0.995055	0.937987	1.0556
MFI	cDC	Blue.670.LP.cDC.trait1	CD86 on myeloid DC	GCST90001903	PTSD	18	0.0110353	0.024725	0.655363	0.875276	-0.0374256	0.0594963	1.0111	0.963266	1.0613
MFI	cDC	Blue.670.LP.cDC.trait2	CD86 on CD62L+ myeloid DC	GCST90001904	PTSD	17	0.0210101	0.021972	0.33896	0.875276	-0.022055	0.0640751	1.02123	0.978186	1.06617
MFI	cDC	Blue.670.LP.cDC.trait3	CD86 on monocyte	GCST90001905	PTSD	16	-0.0157966	0.0203273	0.437092	0.875276	-0.055638	0.0240449	0.984328	0.945881	1.02434
MFI	cDC	Blue.670.LP.cDC.trait4	CD86 on granulocyte	GCST90001906	PTSD	19	-0.00057517	0.0259973	0.982349	0.982349	-0.0515299	0.0503796	0.999425	0.949775	1.05167
MFI	Maturation stages of T cell	Blue.670.LP.MT.trait1	CCR7 on naive CD4+	GCST90001907	PTSD	20	-0.0191706	0.0166445	0.249418	0.868404	-0.0517938	0.0134527	0.981012	0.949525	1.01354
MFI	Maturation stages of T cell	Blue.670.LP.MT.trait3	CCR7 on naive CD8br	GCST90001908	PTSD	20	0.00686441	0.0199483	0.730764	0.868404	-0.0322343	0.0459632	1.00689	0.96828	1.04704
MFI	TBNK	Blue.670.LP.TBNK.trait1	CD45 on CD14+ monocyte	GCST90001909	PTSD	10	-0.0486829	0.041142	0.236694	0.864884	-0.129321	0.0319554	0.952483	0.878692	1.03247
MFI	TBNK	Blue.670.LP.TBNK.trait10	CD45 on B cell	GCST90001910	PTSD	12	0.0109269	0.0203029	0.590442	0.999228	-0.0288667	0.0507206	1.01099	0.971546	1.05203
MFI	TBNK	Blue.670.LP.TBNK.trait11	CD45 on NK	GCST90001911	PTSD	23	0.0179936	0.0225247	0.424385	0.999228	-0.0261549	0.0621421	1.01816	0.974184	1.06411
MFI	TBNK	Blue.670.LP.TBNK.trait12	CD45 on HLA DR+ NK	GCST90001912	PTSD	8	0.00582337	0.025589	0.819978	0.999228	-0.0443311	0.0559779	1.00584	0.956637	1.05757
MFI	TBNK	Blue.670.LP.TBNK.trait13	CD45 on granulocyte	GCST90001913	PTSD	13	-0.0471565	0.0270417	0.0811864	0.838926	-0.100158	0.00584525	0.953938	0.904694	1.00586
MFI	TBNK	Blue.670.LP.TBNK.trait2	CD45 on lymphocyte	GCST90001914	PTSD	18	-0.0469711	0.0324532	0.147799	0.864884	-0.110579	0.0166371	0.954115	0.895315	1.01678
MFI	TBNK	Blue.670.LP.TBNK.trait3	CD45 on T cell	GCST90001915	PTSD	12	-0.0219871	0.0176439	0.212707	0.864884	-0.0565692	0.012595	0.978253	0.945001	1.01267
MFI	TBNK	Blue.670.LP.TBNK.trait4	CD45 on CD4+	GCST90001916	PTSD	11	-0.00755262	0.0471434	0.872719	0.999228	-0.0999537	0.0848484	0.992476	0.904879	1.08855
MFI	TBNK	Blue.670.LP.TBNK.trait5	CD45 on CD8br	GCST90001917	PTSD	21	0.00545541	0.00824802	0.508342	0.999228	-0.0107107	0.0216215	1.00547	0.989346	1.02186
MFI	TBNK	Blue.670.LP.TBNK.trait6	CD45 on HLA DR+ T cell	GCST90001918	PTSD	14	-0.00106184	0.027097	0.968742	0.999228	-0.0541721	0.0520484	0.998939	0.947269	1.05343
MFI	TBNK	Blue.670.LP.TBNK.trait7	CD45 on NKT	GCST90001919	PTSD	23	1.53791e-05	0.0158994	0.999228	0.999228	-0.0311474	0.0311782	1.00002	0.969333	1.03167
MFI	TBNK	Blue.670.LP.TBNK.trait8	CD45 on HLA DR+ CD4+	GCST90001920	PTSD	15	0.00351648	0.0218748	0.872286	0.999228	-0.0393581	0.046391	1.00352	0.961406	1.04748
MFI	TBNK	Blue.670.LP.TBNK.trait9	CD45 on HLA DR+ CD8br	GCST90001921	PTSD	15	0.00132805	0.0299519	0.964634	0.999228	-0.0573777	0.0600338	1.00133	0.944237	1.06187
MFI	Treg	Blue.670.LP.Treg.trait1	CD127 on T cell	GCST90001922	PTSD	17	0.00106065	0.0320329	0.973586	0.985459	-0.0617238	0.0638451	1.00106	0.940142	1.06593
MFI	Treg	Blue.670.LP.Treg.trait10	CD127 on CD45RA- CD4 not Treg	GCST90001923	PTSD	11	0.0126302	0.0176835	0.475079	0.979599	-0.0220294	0.0472898	1.01271	0.978212	1.04843
MFI	Treg	Blue.670.LP.Treg.trait11	CD127 on CD28+ CD4+	GCST90001924	PTSD	19	-0.0232061	0.0157558	0.140788	0.979599	-0.0540875	0.00767526	0.977061	0.947349	1.0077
MFI	Treg	Blue.670.LP.Treg.trait12	CD127 on CD28+ DN (CD4-CD8-)	GCST90001925	PTSD	18	-0.0177816	0.0349291	0.610699	0.979599	-0.0862426	0.0506795	0.982376	0.917372	1.05199
MFI	Treg	Blue.670.LP.Treg.trait13	CD127 on granulocyte	GCST90001926	PTSD	21	-0.0312104	0.0242668	0.198396	0.979599	-0.0787734	0.0163526	0.969272	0.924249	1.01649
MFI	Treg	Blue.670.LP.Treg.trait2	CD127 on CD8br	GCST90001927	PTSD	21	0.0223935	0.0209592	0.285325	0.979599	-0.0186865	0.0634736	1.02265	0.981487	1.06553
MFI	Treg	Blue.670.LP.Treg.trait3	CD127 on CD28+ CD45RA- CD8br	GCST90001928	PTSD	12	-0.0222449	0.0315404	0.480635	0.979599	-0.084064	0.0395743	0.978001	0.919372	1.04037
MFI	Treg	Blue.670.LP.Treg.trait4	CD127 on CD28+ CD45RA+ CD8br	GCST90001929	PTSD	17	-0.0157817	0.018799	0.401192	0.979599	-0.0526278	0.0210644	0.984342	0.948733	1.02129
MFI	Treg	Blue.670.LP.Treg.trait5	CD127 on CD28- CD8br	GCST90001930	PTSD	15	-0.00116713	0.0229888	0.959509	0.983506	-0.0462251	0.0438909	0.998834	0.954827	1.04487
MFI	Treg	Blue.670.LP.Treg.trait6	CD127 on CD4+	GCST90001931	PTSD	8	-0.0221375	0.0329694	0.50193	0.979599	-0.0867576	0.0424825	0.978106	0.916899	1.0434
MFI	Treg	Blue.670.LP.Treg.trait7	CD127 on CD45RA+ CD4+	GCST90001932	PTSD	20	0.00281881	0.0213656	0.895038	0.979599	-0.0390578	0.0446954	1.00282	0.961695	1.04571
MFI	Treg	Blue.780.60.CD25.trait1	CD25 on CD45RA- CD4 not Treg	GCST90001933	PTSD	21	0.00205749	0.0138838	0.88219	0.979599	-0.0251548	0.0292698	1.00206	0.975159	1.0297
MFI	Treg	Blue.780.60.CD25.trait13	CD25 on CD45RA+ CD4 not Treg	GCST90001934	PTSD	17	0.020271	0.0215527	0.346946	0.979599	-0.0219723	0.0625142	1.02048	0.978267	1.06451
MFI	Treg	Blue.780.60.CD25.trait10	CD25 on CD39+ CD4 Treg	GCST90001935	PTSD	13	-0.0342663	0.0336437	0.308437	0.979599	-0.100208	0.0316753	0.966314	0.904649	1.03218
MFI	Treg	Blue.780.60.CD25.trait2	CD25 on CD4 Treg	GCST90001936	PTSD	20	-0.0157199	0.0135215	0.244999	0.979599	-0.0422221	0.0107823	0.984403	0.958657	1.01084
MFI	Treg	Blue.780.60.CD25.trait3	CD25 on resting Treg	GCST90001937	PTSD	15	-0.00440894	0.0213046	0.83605	0.979599	-0.0461659	0.037348	0.995601	0.954884	1.03805
MFI	Treg	Blue.780.60.CD25.trait4	CD25 on CD39+ resting Treg	GCST90001938	PTSD	13	0.000105391	0.035456	0.997628	0.997628	-0.0693884	0.0695992	1.00011	0.932964	1.07208
MFI	Treg	Blue.780.60.CD25.trait5	CD25 on activated Treg	GCST90001939	PTSD	14	0.0187336	0.0338101	0.579522	0.979599	-0.0475342	0.0850014	1.01891	0.953578	1.08872
MFI	Treg	Blue.780.60.CD25.trait6	CD25 on CD39+ activated Treg	GCST90001940	PTSD	12	0.0511748	0.0377141	0.174809	0.979599	-0.0227449	0.125094	1.05251	0.977512	1.13326
MFI	Treg	Blue.780.60.CD25.trait7	CD25 on secreting Treg	GCST90001941	PTSD	10	-0.0190131	0.0235057	0.418589	0.979599	-0.0650844	0.0270581	0.981166	0.936988	1.02743
MFI	Treg	Blue.780.60.CD25.trait8	CD25 on CD39+ secreting Treg	GCST90001942	PTSD	13	-0.0143464	0.0151954	0.345104	0.979599	-0.0441295	0.0154366	0.985756	0.95683	1.01556
MFI	Treg	Blue.780.60.CD25.trait9	CD25 on activated & secreting Treg	GCST90001943	PTSD	17	-0.00695293	0.0150631	0.644378	0.979599	-0.0364767	0.0225708	0.993071	0.964181	1.02283
MFI	cDC	Blue.780.60.cDC.trait1	CD123 on plasmacytoid DC	GCST90001944	PTSD	14	0.00358272	0.01356	0.791617	0.951733	-0.022995	0.0301604	1.00359	0.977267	1.03062
MFI	cDC	Blue.780.60.cDC.trait2	CD123 on CD62L+ plasmacytoid DC	GCST90001945	PTSD	14	0.00355811	0.0135664	0.793111	0.951733	-0.023032	0.0301483	1.00356	0.977231	1.03061
MFI	Myeloid cell	Blue.780.60.MDSC.trait1	CD33 on CD14+ monocyte	GCST90001946	PTSD	18	0.0252936	0.0114102	0.0266397	0.213113	0.00292964	0.0476576	1.02562	1.00293	1.04881
MFI	Myeloid cell	Blue.780.60.MDSC.trait10	CD33 on CD33br HLA DR+ CD14dim	GCST90001947	PTSD	24	0.0135116	0.0112253	0.228716	0.594864	-0.00848999	0.0355132	1.0136	0.991546	1.03615
MFI	Myeloid cell	Blue.780.60.MDSC.trait12	CD33 on CD33dim HLA DR+ CD11b+	GCST90001948	PTSD	20	0.0314242	0.0113849	0.00577726	0.1271	0.00910978	0.0537386	1.03192	1.00915	1.05521
MFI	Myeloid cell	Blue.780.60.MDSC.trait13	CD33 on CD33dim HLA DR+ CD11b-	GCST90001949	PTSD	17	0.0438116	0.0116921	0.000178876	0.00787054	0.0208951	0.066728	1.04479	1.02111	1.069
MFI	Myeloid cell	Blue.780.60.MDSC.trait14	CD33 on Gr MDSC	GCST90001950	PTSD	18	0.0283779	0.0128187	0.0268429	0.213113	0.00325331	0.0535025	1.02878	1.00326	1.05496
MFI	Myeloid cell	Blue.780.60.MDSC.trait2	CD33 on CD66b++ myeloid cell	GCST90001951	PTSD	14	0.0230052	0.0128733	0.0739306	0.347785	-0.00222653	0.0482369	1.02327	0.997776	1.04942
MFI	Myeloid cell	Blue.780.60.MDSC.trait3	CD33 on Mo MDSC	GCST90001952	PTSD	18	0.0240796	0.0116835	0.0393033	0.24705	0.00117999	0.0469793	1.02437	1.00118	1.0481
MFI	Myeloid cell	Blue.780.60.MDSC.trait4	CD33 on CD33dim HLA DR-	GCST90001953	PTSD	17	0.0246744	0.0113047	0.0290609	0.213113	0.00251711	0.0468316	1.02498	1.00252	1.04795
MFI	Myeloid cell	Blue.780.60.MDSC.trait6	CD33 on basophil	GCST90001954	PTSD	17	0.00340966	0.00935546	0.715517	0.939632	-0.014927	0.0217464	1.00342	0.985184	1.02198
MFI	Myeloid cell	Blue.780.60.MDSC.trait7	CD33 on Im MDSC	GCST90001955	PTSD	17	0.0219681	0.0125084	0.079042	0.347785	-0.00254831	0.0464846	1.02221	0.997455	1.04758
MFI	Myeloid cell	Blue.780.60.MDSC.trait8	CD33 on CD33br HLA DR+	GCST90001956	PTSD	20	0.0130208	0.0118064	0.270085	0.594864	-0.0101196	0.0361613	1.01311	0.989931	1.03682
MFI	Myeloid cell	Blue.780.60.MDSC.trait9	CD33 on CD33br HLA DR+ CD14-	GCST90001957	PTSD	19	0.0133992	0.0121326	0.26942	0.594864	-0.0103807	0.0371791	1.01349	0.989673	1.03788
MFI	TBNK	Blue.780.60.TBNK.trait1	CD4 on monocyte	GCST90001958	PTSD	13	0.00929653	0.0244343	0.703596	0.999228	-0.0385947	0.0571877	1.00934	0.962141	1.05885
MFI	TBNK	Blue.780.60.TBNK.trait3	CD4 on HLA DR+ CD4+	GCST90001959	PTSD	14	-0.019221	0.0287398	0.503628	0.999228	-0.075551	0.0371091	0.980963	0.927232	1.03781
MFI	Treg	Blue.780.60.Treg.trait4	CD25 on CD4+	GCST90001960	PTSD	15	-0.0198473	0.0166345	0.232815	0.979599	-0.0524511	0.0127564	0.980348	0.948901	1.01284
MFI	Treg	Blue.780.60.Treg.trait5	CD25 on CD39+ CD4+	GCST90001961	PTSD	19	-0.00246872	0.0138792	0.858824	0.979599	-0.029672	0.0247346	0.997534	0.970764	1.02504
MFI	Treg	Blue.780.60.Treg.trait6	CD25 on CD28+ CD4+	GCST90001962	PTSD	3	-0.0690859	0.0609049	0.256659	0.979599	-0.188459	0.0502877	0.933247	0.828234	1.05157
Morphological parameter	cDC	FSC.cDC.trait2	FSC-A on myeloid DC	GCST90001963	PTSD	19	0.0222555	0.0141647	0.116137	0.422444	-0.00550731	0.0500183	1.02251	0.994508	1.05129
Morphological parameter	cDC	FSC.cDC.trait3	FSC-A on plasmacytoid DC	GCST90001964	PTSD	24	-0.0129048	0.0156241	0.408832	0.476971	-0.043528	0.0177185	0.987178	0.957406	1.01788
Morphological parameter	cDC	FSC.cDC.trait4	FSC-A on monocyte	GCST90001965	PTSD	18	0.020676	0.0133234	0.120698	0.422444	-0.00543797	0.0467899	1.02089	0.994577	1.0479
Morphological parameter	cDC	FSC.cDC.trait5	FSC-A on granulocyte	GCST90001966	PTSD	18	-0.0230249	0.0234459	0.326079	0.476971	-0.068979	0.0229291	0.977238	0.933346	1.02319
Morphological parameter	TBNK	FSC.TBNK.trait1	FSC-A on CD14+ monocyte	GCST90001967	PTSD	16	-0.030822	0.0232627	0.185187	0.774138	-0.0764169	0.0147729	0.969648	0.92643	1.01488
Morphological parameter	TBNK	FSC.TBNK.trait10	FSC-A on B cell	GCST90001968	PTSD	18	0.0247293	0.0293972	0.40023	0.774138	-0.0328893	0.0823478	1.02504	0.967646	1.08583
Morphological parameter	TBNK	FSC.TBNK.trait11	FSC-A on NK	GCST90001969	PTSD	16	0.0182536	0.0203882	0.370625	0.774138	-0.0217073	0.0582145	1.01842	0.978527	1.05994
Morphological parameter	TBNK	FSC.TBNK.trait12	FSC-A on HLA DR+ NK	GCST90001970	PTSD	17	0.00673446	0.0127649	0.597792	0.881475	-0.0182847	0.0317536	1.00676	0.981881	1.03226
Morphological parameter	TBNK	FSC.TBNK.trait2	FSC-A on lymphocyte	GCST90001971	PTSD	13	-0.00433766	0.0259238	0.867116	0.903246	-0.0551484	0.0464731	0.995672	0.946345	1.04757
Morphological parameter	TBNK	FSC.TBNK.trait3	FSC-A on T cell	GCST90001972	PTSD	19	0.00551913	0.0195214	0.77739	0.881475	-0.0327428	0.0437811	1.00553	0.967787	1.04475
Morphological parameter	TBNK	FSC.TBNK.trait4	FSC-A on CD4+	GCST90001973	PTSD	15	0.00974265	0.0216199	0.652253	0.881475	-0.0326323	0.0521176	1.00979	0.967894	1.0535
Morphological parameter	TBNK	FSC.TBNK.trait5	FSC-A on CD8br	GCST90001974	PTSD	16	0.00804944	0.0336527	0.810957	0.881475	-0.0579099	0.0740088	1.00808	0.943735	1.07682
Morphological parameter	TBNK	FSC.TBNK.trait6	FSC-A on HLA DR+ T cell	GCST90001975	PTSD	13	0.0650234	0.0363563	0.0736943	0.614119	-0.00623485	0.136282	1.06718	0.993785	1.146
Morphological parameter	TBNK	FSC.TBNK.trait7	FSC-A on NKT	GCST90001976	PTSD	18	0.000968893	0.0282071	0.972599	0.972599	-0.0543171	0.0562549	1.00097	0.947132	1.05787
Morphological parameter	TBNK	FSC.TBNK.trait8	FSC-A on HLA DR+ CD4+	GCST90001977	PTSD	14	0.034004	0.0283418	0.230223	0.774138	-0.0215459	0.0895539	1.03459	0.978685	1.09369
Morphological parameter	TBNK	FSC.TBNK.trait9	FSC-A on HLA DR+ CD8br	GCST90001978	PTSD	15	0.0471976	0.0149339	0.00157535	0.0393838	0.0179272	0.0764681	1.04833	1.01809	1.07947
MFI	Monocyte	mono.trait1	CD16 on CD14- CD16+ monocyte	GCST90001979	PTSD	18	0.000445584	0.0117525	0.969756	0.979736	-0.0225894	0.0234806	1.00045	0.977664	1.02376
MFI	Monocyte	mono.trait10	CD40 on CD14+ CD16- monocyte	GCST90001980	PTSD	20	-0.010392	0.0163579	0.525241	0.801719	-0.0424535	0.0216696	0.989662	0.958435	1.02191
MFI	Monocyte	mono.trait11	CD40 on CD14+ CD16+ monocyte	GCST90001981	PTSD	17	0.00635381	0.0162522	0.695834	0.844941	-0.0255005	0.0382082	1.00637	0.974822	1.03895
MFI	Monocyte	mono.trait12	CCR2 on CD14- CD16+ monocyte	GCST90001982	PTSD	20	0.0574429	0.0154761	0.000205863	0.00699934	0.0271097	0.0877761	1.05912	1.02748	1.09174
MFI	Monocyte	mono.trait14	CD14 on CD14+ CD16+ monocyte	GCST90001983	PTSD	16	-0.0477165	0.0285975	0.0952059	0.462573	-0.103768	0.00833466	0.953404	0.901435	1.00837
MFI	Monocyte	mono.trait16	HLA DR on CD14- CD16+ monocyte	GCST90001984	PTSD	12	-0.0303337	0.0244431	0.214607	0.561281	-0.0782421	0.0175747	0.970122	0.92474	1.01773
MFI	Monocyte	mono.trait17	CD40 on monocytes	GCST90001985	PTSD	25	-0.0041835	0.0088763	0.637418	0.844941	-0.0215811	0.0132141	0.995825	0.97865	1.0133
MFI	Monocyte	mono.trait19	CD14 on CD14+ CD16- monocyte	GCST90001986	PTSD	13	-0.053607	0.0345355	0.120608	0.462573	-0.121297	0.0140826	0.947804	0.885771	1.01418
MFI	Monocyte	mono.trait2	CD64 on CD14+ CD16- monocyte	GCST90001987	PTSD	23	0.015618	0.00844017	0.0642508	0.462573	-0.000924745	0.0321607	1.01574	0.999076	1.03268
MFI	Monocyte	mono.trait21	HLA DR on CD14+ CD16- monocyte	GCST90001988	PTSD	16	0.0285696	0.0193173	0.139149	0.462573	-0.00929228	0.0664315	1.02898	0.990751	1.06869
MFI	Monocyte	mono.trait22	CD40 on CD14- CD16+ monocyte	GCST90001989	PTSD	21	0.0235693	0.0143472	0.100428	0.462573	-0.00455116	0.0516898	1.02385	0.995459	1.05305
MFI	Monocyte	mono.trait24	CD64 on CD14- CD16+ monocyte	GCST90001990	PTSD	19	0.0466214	0.0253925	0.0663532	0.462573	-0.0031479	0.0963907	1.04773	0.996857	1.10119
MFI	Monocyte	mono.trait25	HLA DR on CD14+ monocyte	GCST90001991	PTSD	18	0.0307048	0.0194704	0.114796	0.462573	-0.00745719	0.0688668	1.03118	0.992571	1.07129
MFI	Monocyte	mono.trait28	CCR2 on CD14+ CD16+ monocyte	GCST90001992	PTSD	31	0.0164312	0.0110868	0.138329	0.462573	-0.00529904	0.0381614	1.01657	0.994715	1.0389
MFI	Monocyte	mono.trait29	PDL-1 on CD14+ CD16- monocyte	GCST90001993	PTSD	12	0.0249572	0.0409618	0.542339	0.801719	-0.0553279	0.105242	1.02527	0.946175	1.11098
MFI	Monocyte	mono.trait3	CX3CR1 on CD14- CD16-	GCST90001994	PTSD	11	0.00352413	0.0189743	0.852655	0.905946	-0.0336655	0.0407137	1.00353	0.966895	1.04155
MFI	Monocyte	mono.trait33	CX3CR1 on monocyte	GCST90001995	PTSD	21	0.0272289	0.0204902	0.18389	0.521022	-0.012932	0.0673898	1.0276	0.987151	1.06971
MFI	Monocyte	mono.trait35	CX3CR1 on CD14+ CD16+ monocyte	GCST90001996	PTSD	27	0.0109761	0.0162701	0.499918	0.801719	-0.0209132	0.0428654	1.01104	0.979304	1.0438
MFI	Monocyte	mono.trait36	CX3CR1 on CD14+ CD16- monocyte	GCST90001997	PTSD	22	0.0294952	0.0173635	0.0893774	0.462573	-0.00453723	0.0635276	1.02993	0.995473	1.06559
MFI	Monocyte	mono.trait39	PDL-1 on CD14+ CD16+ monocyte	GCST90001998	PTSD	26	0.0142278	0.0178191	0.424605	0.738061	-0.0206976	0.0491532	1.01433	0.979515	1.05038
MFI	Monocyte	mono.trait4	PDL-1 on CD14- CD16+ monocyte	GCST90001999	PTSD	20	-0.0157852	0.0200264	0.430568	0.738061	-0.055037	0.0234666	0.984339	0.94645	1.02374
MFI	Monocyte	mono.trait41	PDL-1 on CD14- CD16-	GCST90002000	PTSD	21	0.0208767	0.0144902	0.149656	0.462573	-0.00752408	0.0492775	1.0211	0.992504	1.05051
MFI	Monocyte	mono.trait42	CD64 on CD14- CD16-	GCST90002001	PTSD	16	-0.00782039	0.0178634	0.66154	0.844941	-0.0428327	0.0271919	0.99221	0.958072	1.02756
MFI	Monocyte	mono.trait43	PDL-1 on monocyte	GCST90002002	PTSD	9	0.0165636	0.0357159	0.64282	0.844941	-0.0534395	0.0865667	1.0167	0.947963	1.09042
MFI	Monocyte	mono.trait44	CCR2 on CD14- CD16-	GCST90002003	PTSD	15	-0.00850944	0.0262822	0.746111	0.874751	-0.0600226	0.0430038	0.991527	0.941743	1.04394
MFI	Monocyte	mono.trait46	CCR2 on CD14+ CD16- monocyte	GCST90002004	PTSD	21	0.0161911	0.0148179	0.274538	0.660891	-0.012852	0.0452342	1.01632	0.98723	1.04627
MFI	Monocyte	mono.trait47	CD16 on CD14+ CD16+ monocyte	GCST90002005	PTSD	19	-0.00491935	0.020389	0.809342	0.889909	-0.0448817	0.035043	0.995093	0.956111	1.03566
MFI	Monocyte	mono.trait48	CD64 on monocyte	GCST90002006	PTSD	20	0.000471562	0.0185655	0.979736	0.979736	-0.0359167	0.0368599	1.00047	0.964721	1.03755
MFI	Monocyte	mono.trait50	HLA DR on CD14+ CD16+ monocyte	GCST90002007	PTSD	17	0.00861554	0.0110158	0.434153	0.738061	-0.0129755	0.0302066	1.00865	0.987108	1.03067
MFI	Monocyte	mono.trait52	CCR2 on monocyte	GCST90002008	PTSD	17	0.0211746	0.0200767	0.29157	0.660891	-0.0181758	0.0605251	1.0214	0.981988	1.06239
MFI	Monocyte	mono.trait53	HLA DR on CD14- CD16-	GCST90002009	PTSD	25	-0.000640414	0.00268364	0.811388	0.889909	-0.00590035	0.00461952	0.99936	0.994117	1.00463
MFI	Monocyte	mono.trait54	HLA DR on monocyte	GCST90002010	PTSD	13	0.0171959	0.018291	0.347151	0.697013	-0.0186544	0.0530463	1.01734	0.981518	1.05448
MFI	Monocyte	mono.trait6	CD64 on CD14+ CD16+ monocyte	GCST90002011	PTSD	9	-0.0173165	0.0433356	0.689459	0.844941	-0.102254	0.0676213	0.982833	0.9028	1.06996
MFI	Monocyte	mono.trait7	CX3CR1 on CD14- CD16+ monocyte	GCST90002012	PTSD	19	-0.0197333	0.0210491	0.348506	0.697013	-0.0609896	0.0215229	0.98046	0.940833	1.02176
MFI	cDC	Red.660.20.cDC.trait1	CCR2 on myeloid DC	GCST90002013	PTSD	10	-0.00168286	0.0149067	0.910116	0.972291	-0.0308999	0.0275342	0.998319	0.969573	1.02792
MFI	cDC	Red.660.20.cDC.trait2	CCR2 on CD62L+ myeloid DC	GCST90002014	PTSD	15	0.0343529	0.0243561	0.158408	0.725677	-0.013385	0.0820908	1.03495	0.986704	1.08555
MFI	cDC	Red.660.20.cDC.trait3	CCR2 on plasmacytoid DC	GCST90002015	PTSD	18	-0.00797438	0.0174403	0.647501	0.875276	-0.0421575	0.0262087	0.992057	0.958719	1.02656
MFI	cDC	Red.660.20.cDC.trait4	CCR2 on CD62L+ plasmacytoid DC	GCST90002016	PTSD	17	-0.00795835	0.0181144	0.660416	0.875276	-0.0434626	0.0275459	0.992073	0.957468	1.02793
MFI	cDC	Red.660.20.cDC.trait5	CCR2 on monocyte	GCST90002017	PTSD	19	0.0286381	0.0232328	0.217703	0.725677	-0.0168981	0.0741743	1.02905	0.983244	1.07699
MFI	cDC	Red.660.20.cDC.trait6	CCR2 on granulocyte	GCST90002018	PTSD	15	0.00370294	0.0202602	0.85498	0.960606	-0.0360071	0.043413	1.00371	0.964633	1.04437
MFI	Myeloid cell	Red.660.20.MDSC.trait2	CD14 on Mo MDSC	GCST90002019	PTSD	23	0.00423574	0.0183223	0.817175	0.939632	-0.0316759	0.0401474	1.00424	0.968821	1.04096
MFI	Myeloid cell	Red.660.20.MDSC.trait3	CD14 on CD33br HLA DR+ CD14dim	GCST90002020	PTSD	19	0.0205445	0.0201006	0.30674	0.613479	-0.0188526	0.0599416	1.02076	0.981324	1.06177
MFI	Myeloid cell	Red.660.20.MDSC.trait4	CD14 on CD33dim HLA DR+ CD11b+	GCST90002021	PTSD	15	-0.00879312	0.0196525	0.654565	0.939632	-0.047312	0.0297258	0.991245	0.95379	1.03017
MFI	Maturation stages of T cell	Red.660.20.MT.trait1	CD4 on CD4+	GCST90002022	PTSD	19	-0.00854476	0.0229005	0.709055	0.868404	-0.0534297	0.0363402	0.991492	0.947973	1.03701
MFI	Maturation stages of T cell	Red.660.20.MT.trait2	CD4 on CM CD4 +	GCST90002023	PTSD	14	0.0208229	0.0305266	0.495162	0.868404	-0.0390093	0.0806551	1.02104	0.961742	1.084
MFI	Maturation stages of T cell	Red.660.20.MT.trait3	CD4 on naive CD4+	GCST90002024	PTSD	16	0.0241113	0.0249379	0.333618	0.868404	-0.0247671	0.0729896	1.0244	0.975537	1.07572
MFI	Maturation stages of T cell	Red.660.20.MT.trait4	CD4 on EM CD4+	GCST90002025	PTSD	19	-0.020749	0.0131207	0.113789	0.868404	-0.0464656	0.00496765	0.979465	0.954597	1.00498
MFI	Maturation stages of T cell	Red.660.20.MT.trait5	CD4 on TD CD4+	GCST90002026	PTSD	22	-0.0147198	0.0154742	0.341479	0.868404	-0.0450492	0.0156096	0.985388	0.95595	1.01573
MFI	Maturation stages of T cell	Red.660.20.MT.trait6	CD4 on CD45RA+ CD4+	GCST90002027	PTSD	21	-0.0190472	0.0216995	0.380068	0.868404	-0.0615781	0.0234838	0.981133	0.940279	1.02376
MFI	TBNK	Red.660.20.TBNK.trait2	CD19 on B cell	GCST90002028	PTSD	20	-0.0249731	0.0275609	0.364879	0.999228	-0.0789925	0.0290462	0.975336	0.924047	1.02947
MFI	Treg	Red.660.20.Treg.trait1	CD39 on CD39+ CD8br	GCST90002029	PTSD	18	-0.0271958	0.0236181	0.249533	0.979599	-0.0734872	0.0190956	0.973171	0.929148	1.01928
MFI	Treg	Red.660.20.Treg.trait2	CD39 on CD39+ activated Treg	GCST90002030	PTSD	21	0.0374874	0.0248417	0.131286	0.979599	-0.0112024	0.0861771	1.0382	0.98886	1.09
MFI	Treg	Red.660.20.Treg.trait3	CD39 on CD39+ secreting Treg	GCST90002031	PTSD	21	-0.00302807	0.0112656	0.788092	0.979599	-0.0251087	0.0190525	0.996977	0.975204	1.01924
MFI	Treg	Red.660.20.Treg.trait5	CD39 on CD39+ CD4+	GCST90002032	PTSD	19	0.00389548	0.0121004	0.747506	0.979599	-0.0198213	0.0276123	1.0039	0.980374	1.028
MFI	Treg	Red.660.20.Treg.trait6	CD39 on granulocyte	GCST90002033	PTSD	23	0.00705992	0.0165781	0.670211	0.979599	-0.0254331	0.039553	1.00708	0.974888	1.04035
MFI	Treg	Red.660.20.Treg.trait7	CD39 on monocyte	GCST90002034	PTSD	19	0.00642383	0.00987664	0.515429	0.979599	-0.0129344	0.025782	1.00644	0.987149	1.02612
MFI	cDC	Red.780.60.cDC.trait1	CD80 on myeloid DC	GCST90002035	PTSD	23	0.0500841	0.023254	0.0312566	0.46885	0.00450638	0.0956619	1.05136	1.00452	1.10039
MFI	cDC	Red.780.60.cDC.trait2	CD80 on CD62L+ myeloid DC	GCST90002036	PTSD	22	0.0297598	0.0194226	0.125467	0.725677	-0.00830849	0.067828	1.03021	0.991726	1.07018
MFI	cDC	Red.780.60.cDC.trait3	CD80 on plasmacytoid DC	GCST90002037	PTSD	17	0.0259132	0.0199337	0.193612	0.725677	-0.0131569	0.0649833	1.02625	0.986929	1.06714
MFI	cDC	Red.780.60.cDC.trait4	CD80 on CD62L+ plasmacytoid DC	GCST90002038	PTSD	18	0.0165314	0.0191782	0.388695	0.875276	-0.021058	0.0541207	1.01667	0.979162	1.05561
MFI	cDC	Red.780.60.cDC.trait5	CD80 on monocyte	GCST90002039	PTSD	19	0.0290624	0.0211921	0.170258	0.725677	-0.0124742	0.0705989	1.02949	0.987603	1.07315
MFI	cDC	Red.780.60.cDC.trait6	CD80 on granulocyte	GCST90002040	PTSD	29	-0.0121055	0.018113	0.503922	0.875276	-0.0476069	0.023396	0.987968	0.953508	1.02367
MFI	Myeloid cell	Red.780.60.MDSC.trait1	CD45 on lymphocyte	GCST90002041	PTSD	15	0.00657705	0.0311649	0.832856	0.939632	-0.0545061	0.0676603	1.0066	0.946953	1.07
MFI	Myeloid cell	Red.780.60.MDSC.trait10	CD45 on CD33br HLA DR+ CD14-	GCST90002042	PTSD	15	-0.0125937	0.0274189	0.646013	0.939632	-0.0663348	0.0411474	0.987485	0.935817	1.04201
MFI	Myeloid cell	Red.780.60.MDSC.trait11	CD45 on CD33br HLA DR+ CD14dim	GCST90002043	PTSD	13	0.032989	0.0299313	0.270393	0.594864	-0.0256763	0.0916543	1.03354	0.974651	1.09599
MFI	Myeloid cell	Red.780.60.MDSC.trait13	CD45 on CD33dim HLA DR+ CD11b-	GCST90002044	PTSD	7	0.0123606	0.0450463	0.783779	0.939632	-0.0759301	0.100651	1.01244	0.926881	1.10589
MFI	Myeloid cell	Red.780.60.MDSC.trait14	CD45 on CD33- HLA DR-	GCST90002045	PTSD	15	0.00747327	0.0232497	0.74788	0.939632	-0.0380961	0.0530426	1.0075	0.96262	1.05447
MFI	Myeloid cell	Red.780.60.MDSC.trait15	CD45 on CD33- HLA DR+	GCST90002046	PTSD	19	0.00861824	0.00975611	0.377037	0.691235	-0.0105037	0.0277402	1.00866	0.989551	1.02813
MFI	Myeloid cell	Red.780.60.MDSC.trait16	CD45 on Gr MDSC	GCST90002047	PTSD	16	-0.0405258	0.0210569	0.0542812	0.298546	-0.0817972	0.00074571	0.960284	0.921459	1.00075
MFI	Myeloid cell	Red.780.60.MDSC.trait3	CD45 on CD66b++ myelod cell	GCST90002048	PTSD	13	0.00517303	0.0234631	0.825501	0.939632	-0.0408146	0.0511606	1.00519	0.960007	1.05249
MFI	Myeloid cell	Red.780.60.MDSC.trait4	CD45 on Mo MDSC	GCST90002049	PTSD	15	-0.00525576	0.0221982	0.812839	0.939632	-0.0487642	0.0382527	0.994758	0.952406	1.03899
MFI	Myeloid cell	Red.780.60.MDSC.trait5	CD45 on CD33dim HLA DR-	GCST90002050	PTSD	16	0.025624	0.0184569	0.16504	0.558597	-0.0105515	0.0617996	1.02596	0.989504	1.06375
MFI	Myeloid cell	Red.780.60.MDSC.trait7	CD45 on basophil	GCST90002051	PTSD	15	0.0275025	0.0231409	0.234643	0.594864	-0.0178535	0.0728586	1.02788	0.982305	1.07558
MFI	Myeloid cell	Red.780.60.MDSC.trait8	CD45 on Im MDSC	GCST90002052	PTSD	9	-0.0256454	0.0177301	0.148057	0.542875	-0.0603965	0.00910569	0.974681	0.941391	1.00915
MFI	Myeloid cell	Red.780.60.MDSC.trait9	CD45 on CD33br HLA DR+	GCST90002053	PTSD	14	-0.000671301	0.0167972	0.968121	0.990635	-0.0335938	0.0322512	0.999329	0.966964	1.03278
MFI	Maturation stages of T cell	Red.780.60.MT.trait2	CD8 on CM CD8br	GCST90002054	PTSD	12	-0.0112414	0.039533	0.776138	0.868404	-0.0887261	0.0662432	0.988822	0.915096	1.06849
MFI	Maturation stages of T cell	Red.780.60.MT.trait3	CD8 on naive CD8br	GCST90002055	PTSD	12	-0.0134859	0.0295087	0.647662	0.868404	-0.071323	0.0443512	0.986605	0.931161	1.04535
MFI	Maturation stages of T cell	Red.780.60.MT.trait4	CD8 on EM CD8br	GCST90002056	PTSD	19	0.0322653	0.0225425	0.15234	0.868404	-0.0119179	0.0764485	1.03279	0.988153	1.07945
MFI	Maturation stages of T cell	Red.780.60.MT.trait5	CD8 on TD CD8br	GCST90002057	PTSD	15	0.0103306	0.027611	0.708293	0.868404	-0.043787	0.0644482	1.01038	0.957158	1.06657
MFI	TBNK	Red.780.60.TBNK.trait1	CD8 on CD8br	GCST90002058	PTSD	20	0.0205476	0.0179034	0.251095	0.864884	-0.0145431	0.0556383	1.02076	0.985562	1.05722
MFI	TBNK	Red.780.60.TBNK.trait2	CD8 on NKT	GCST90002059	PTSD	16	0.0036174	0.0283336	0.898409	0.999228	-0.0519164	0.0591512	1.00362	0.949408	1.06094
MFI	TBNK	Red.780.60.TBNK.trait3	CD8 on HLA DR+ CD8br	GCST90002060	PTSD	18	0.0175225	0.0207201	0.397733	0.999228	-0.0230889	0.0581339	1.01768	0.977176	1.05986
MFI	Treg	Red.780.60.Treg.trait15	CD4 on CD39+ CD4+	GCST90002061	PTSD	26	0.00280369	0.0160625	0.861434	0.979599	-0.0286788	0.0342862	1.00281	0.971729	1.03488
MFI	Treg	Red.780.60.Treg.trait16	CD4 on CD28+ CD4+	GCST90002062	PTSD	18	0.0320474	0.0247578	0.195513	0.979599	-0.0164778	0.0805726	1.03257	0.983657	1.08391
MFI	Treg	Red.780.60.Treg.trait2	CD4 on CD4 Treg	GCST90002063	PTSD	22	0.0258993	0.0162431	0.110829	0.979599	-0.00593722	0.0577358	1.02624	0.99408	1.05944
MFI	Treg	Red.780.60.Treg.trait3	CD4 on resting Treg	GCST90002064	PTSD	10	0.00574605	0.0287037	0.841336	0.979599	-0.0505131	0.0620052	1.00576	0.950741	1.06397
MFI	Treg	Red.780.60.Treg.trait4	CD4 on CD39+ resting Treg	GCST90002065	PTSD	14	-0.0229314	0.0300711	0.445718	0.979599	-0.0818707	0.0360079	0.97733	0.921391	1.03666
MFI	Treg	Red.780.60.Treg.trait5	CD4 on activated Treg	GCST90002066	PTSD	23	0.0096568	0.0137941	0.483885	0.979599	-0.0173796	0.0366932	1.0097	0.982771	1.03737
MFI	Treg	Red.780.60.Treg.trait6	CD4 on CD39+ activated Treg	GCST90002067	PTSD	22	0.0269704	0.0165701	0.103598	0.979599	-0.00550702	0.0594478	1.02734	0.994508	1.06125
MFI	Treg	Red.780.60.Treg.trait7	CD4 on secreting Treg	GCST90002068	PTSD	23	0.00220196	0.0181659	0.903522	0.979599	-0.0334032	0.0378071	1.0022	0.967149	1.03853
MFI	Treg	Red.780.60.Treg.trait8	CD4 on CD39+ secreting Treg	GCST90002069	PTSD	18	0.0169131	0.0229958	0.462043	0.979599	-0.0281587	0.061985	1.01706	0.972234	1.06395
MFI	Treg	Red.780.60.Treg.trait9	CD4 on activated & secreting Treg	GCST90002070	PTSD	26	0.0156438	0.0131154	0.232956	0.979599	-0.0100624	0.0413499	1.01577	0.989988	1.04222
Morphological parameter	cDC	SSC.cDC.trait2	SSC-A on myeloid DC	GCST90002071	PTSD	15	-0.0166094	0.019561	0.395822	0.476971	-0.0549489	0.0217302	0.983528	0.946533	1.02197
Morphological parameter	cDC	SSC.cDC.trait3	SSC-A on plasmacytoid DC	GCST90002072	PTSD	22	-0.0208308	0.0204006	0.307213	0.476971	-0.0608158	0.0191543	0.979385	0.940997	1.01934
Morphological parameter	cDC	SSC.cDC.trait4	SSC-A on monocyte	GCST90002073	PTSD	19	-0.00212628	0.0162203	0.895706	0.895706	-0.0339181	0.0296656	0.997876	0.966651	1.03011
Morphological parameter	TBNK	SSC.TBNK.trait1	SSC-A on CD14+ monocyte	GCST90002074	PTSD	20	0.0180123	0.0197114	0.360822	0.774138	-0.0206221	0.0566466	1.01818	0.979589	1.05828
Morphological parameter	TBNK	SSC.TBNK.trait10	SSC-A on B cell	GCST90002075	PTSD	11	-0.0186069	0.0410774	0.650569	0.881475	-0.0991185	0.0619048	0.981565	0.905635	1.06386
Morphological parameter	TBNK	SSC.TBNK.trait11	SSC-A on NK	GCST90002076	PTSD	24	-0.0224945	0.0198754	0.257728	0.774138	-0.0614503	0.0164613	0.977757	0.9404	1.0166
Morphological parameter	TBNK	SSC.TBNK.trait12	SSC-A on HLA DR+ NK	GCST90002077	PTSD	21	-0.0189785	0.0151997	0.211807	0.774138	-0.0487698	0.0108128	0.9812	0.9524	1.01087
Morphological parameter	TBNK	SSC.TBNK.trait13	SSC-A on granulocyte	GCST90002078	PTSD	23	-0.0146167	0.0174617	0.402552	0.774138	-0.0488418	0.0196083	0.98549	0.952332	1.0198
Morphological parameter	TBNK	SSC.TBNK.trait2	SSC-A on lymphocyte	GCST90002079	PTSD	18	-0.0309244	0.0318596	0.331724	0.774138	-0.0933691	0.0315203	0.969549	0.910857	1.03202
Morphological parameter	TBNK	SSC.TBNK.trait3	SSC-A on T cell	GCST90002080	PTSD	17	-0.0593757	0.0323363	0.0663289	0.614119	-0.122755	0.00400341	0.942353	0.884481	1.00401
Morphological parameter	TBNK	SSC.TBNK.trait4	SSC-A on CD4+	GCST90002081	PTSD	24	-0.0275846	0.0268385	0.304045	0.774138	-0.080188	0.0250189	0.972792	0.922943	1.02533
Morphological parameter	TBNK	SSC.TBNK.trait5	SSC-A on CD8br	GCST90002082	PTSD	15	-0.00670413	0.0235586	0.775972	0.881475	-0.052879	0.0394707	0.993318	0.948495	1.04026
Morphological parameter	TBNK	SSC.TBNK.trait6	SSC-A on HLA DR+ T cell	GCST90002083	PTSD	21	0.0139407	0.0335929	0.678149	0.881475	-0.0519014	0.0797828	1.01404	0.949422	1.08305
Morphological parameter	TBNK	SSC.TBNK.trait7	SSC-A on NKT	GCST90002084	PTSD	19	0.00959223	0.0164295	0.559326	0.881475	-0.0226095	0.041794	1.00964	0.977644	1.04268
Morphological parameter	TBNK	SSC.TBNK.trait8	SSC-A on HLA DR+ CD4+	GCST90002085	PTSD	19	0.00996021	0.0283517	0.725357	0.881475	-0.0456091	0.0655296	1.01001	0.955415	1.06772
Morphological parameter	TBNK	SSC.TBNK.trait9	SSC-A on HLA DR+ CD8br	GCST90002086	PTSD	20	0.0134332	0.0285613	0.638119	0.881475	-0.0425469	0.0694134	1.01352	0.958346	1.07188
MFI	cDC	Violet.450.50.cDC.trait1	CD11c on myeloid DC	GCST90002087	PTSD	27	0.014131	0.0213426	0.507907	0.875276	-0.0277006	0.0559625	1.01423	0.97268	1.05756
MFI	cDC	Violet.450.50.cDC.trait2	CD11c on CD62L+ myeloid DC	GCST90002088	PTSD	22	0.0157262	0.0215016	0.464537	0.875276	-0.026417	0.0578693	1.01585	0.973929	1.05958
MFI	cDC	Violet.450.50.cDC.trait3	CD11c on monocyte	GCST90002089	PTSD	18	-0.00139566	0.0185056	0.939882	0.972291	-0.0376666	0.0348753	0.998605	0.963034	1.03549
MFI	cDC	Violet.450.50.cDC.trait4	CD11c on granulocyte	GCST90002090	PTSD	21	-0.0612659	0.0245157	0.0124528	0.373584	-0.109317	-0.0132151	0.940573	0.896446	0.986872
MFI	Myeloid cell	Violet.450.50.MDSC.trait1	CD11b on CD14+ monocyte	GCST90002091	PTSD	19	-0.00678712	0.0128464	0.597272	0.939632	-0.0319661	0.0183919	0.993236	0.968539	1.01856
MFI	Myeloid cell	Violet.450.50.MDSC.trait13	CD11b on Gr MDSC	GCST90002092	PTSD	3	0.0138732	0.0235874	0.556424	0.939632	-0.0323581	0.0601045	1.01397	0.96816	1.06195
MFI	Myeloid cell	Violet.450.50.MDSC.trait2	CD11b on CD66b++ myeloid cell	GCST90002093	PTSD	14	9.99446e-05	0.0231091	0.996549	0.996549	-0.0451938	0.0453937	1.0001	0.955812	1.04644
MFI	Myeloid cell	Violet.450.50.MDSC.trait3	CD11b on Mo MDSC	GCST90002094	PTSD	15	0.00671512	0.0149094	0.652425	0.939632	-0.0225072	0.0359375	1.00674	0.977744	1.03659
MFI	Myeloid cell	Violet.450.50.MDSC.trait4	CD11b on CD33dim HLA DR-	GCST90002095	PTSD	20	-0.0249695	0.0203176	0.219087	0.594864	-0.0647919	0.014853	0.97534	0.937262	1.01496
MFI	Myeloid cell	Violet.450.50.MDSC.trait6	CD11b on basophil	GCST90002096	PTSD	18	-0.0198122	0.0206571	0.337509	0.64567	-0.0603002	0.0206758	0.980383	0.941482	1.02089
MFI	Myeloid cell	Violet.450.50.MDSC.trait9	CD11b on CD33br HLA DR+ CD14dim	GCST90002097	PTSD	14	-0.0253575	0.0227017	0.264001	0.594864	-0.0698529	0.0191379	0.974961	0.932531	1.01932
MFI	Maturation stages of T cell	Violet.450.50.MT.trait1	CD45RA on naive CD4+	GCST90002098	PTSD	29	0.0105954	0.0125375	0.398059	0.868404	-0.0139782	0.0351689	1.01065	0.986119	1.03579
MFI	Maturation stages of T cell	Violet.450.50.MT.trait2	CD4RA on TD CD4+	GCST90002099	PTSD	22	-0.00629568	0.0171276	0.713189	0.868404	-0.0398657	0.0272743	0.993724	0.960918	1.02765
MFI	Maturation stages of T cell	Violet.450.50.MT.trait3	CD45RA on naive CD8br	GCST90002100	PTSD	17	-0.00894574	0.0246782	0.716982	0.868404	-0.057315	0.0394236	0.991094	0.944297	1.04021
MFI	Maturation stages of T cell	Violet.450.50.MT.trait4	CD45RA on TD CD8br	GCST90002101	PTSD	11	0.0268183	0.0385969	0.487161	0.868404	-0.0488316	0.102468	1.02718	0.952342	1.1079
MFI	Treg	Violet.450.50.Treg.trait2	CD45RA on resting Treg	GCST90002102	PTSD	20	0.0228801	0.0132611	0.0844649	0.979599	-0.00311176	0.0488719	1.02314	0.996893	1.05009
MFI	Treg	Violet.450.50.Treg.trait3	CD45RA on CD39+ resting Treg	GCST90002103	PTSD	7	0.0146365	0.0314129	0.641258	0.979599	-0.0469327	0.0762058	1.01474	0.954152	1.07918
MFI	cDC	Violet.510.50.cDC.trait2	HLA DR on myeloid DC	GCST90002104	PTSD	12	-0.0137611	0.0174903	0.431409	0.875276	-0.0480421	0.0205199	0.986333	0.953094	1.02073
MFI	cDC	Violet.510.50.cDC.trait3	HLA DR on plasmacytoid DC	GCST90002105	PTSD	15	-0.00703234	0.0117151	0.548321	0.875276	-0.029994	0.0159293	0.992992	0.970451	1.01606
MFI	cDC	Violet.510.50.cDC.trait4	HLA DR on DC	GCST90002106	PTSD	16	0.00236202	0.0138461	0.864545	0.960606	-0.0247763	0.0295003	1.00236	0.975528	1.02994
MFI	Myeloid cell	Violet.510.50.MDSC.trait1	HLA DR on HSC	GCST90002107	PTSD	4	-0.00921203	0.0306804	0.763981	0.939632	-0.0693457	0.0509216	0.99083	0.933004	1.05224
MFI	Myeloid cell	Violet.510.50.MDSC.trait3	HLA DR on CD33br HLA DR+ CD14-	GCST90002108	PTSD	21	-0.00124848	0.0108785	0.90863	0.975115	-0.0225703	0.0200733	0.998752	0.977683	1.02028
MFI	Myeloid cell	Violet.510.50.MDSC.trait4	HLA DR on CD33br HLA DR+ CD14dim	GCST90002109	PTSD	15	0.00422329	0.0254187	0.86804	0.954844	-0.0455973	0.0540439	1.00423	0.955427	1.05553
MFI	Myeloid cell	Violet.510.50.MDSC.trait5	HLA DR on CD33dim HLA DR+ CD11b+	GCST90002110	PTSD	20	-0.0127078	0.01186	0.283952	0.594948	-0.0359534	0.0105378	0.987373	0.964685	1.01059
MFI	Myeloid cell	Violet.510.50.MDSC.trait6	HLA DR on CD33dim HLA DR+ CD11b-	GCST90002111	PTSD	15	-0.00820827	0.0194514	0.673033	0.939632	-0.046333	0.0299165	0.991825	0.954724	1.03037
MFI	Myeloid cell	Violet.510.50.MDSC.trait7	HLA DR on CD33- HLA DR+	GCST90002112	PTSD	12	-0.00888725	0.0145517	0.541375	0.939632	-0.0374086	0.0196341	0.991152	0.963282	1.01983
MFI	TBNK	Violet.510.50.TBNK.trait2	HLA DR on HLA DR+ T cell	GCST90002113	PTSD	16	0.0115577	0.0281894	0.681803	0.999228	-0.0436934	0.0668089	1.01162	0.957247	1.06909
MFI	TBNK	Violet.510.50.TBNK.trait3	HLA DR on HLA DR+ CD4+	GCST90002114	PTSD	16	-0.000117792	0.029739	0.99684	0.999228	-0.0584063	0.0581707	0.999882	0.943267	1.0599
MFI	TBNK	Violet.510.50.TBNK.trait4	HLA DR on HLA DR+ CD8br	GCST90002115	PTSD	15	0.0172096	0.031494	0.584763	0.999228	-0.0445186	0.0789378	1.01736	0.956458	1.08214
MFI	TBNK	Violet.510.50.TBNK.trait5	HLA DR on B cell	GCST90002116	PTSD	19	-0.0209252	0.0179468	0.243633	0.864884	-0.0561009	0.0142506	0.979292	0.945444	1.01435
MFI	TBNK	Violet.510.50.TBNK.trait6	HLA DR on HLA DR+ NK	GCST90002117	PTSD	22	0.000751794	0.00189405	0.691423	0.999228	-0.00296054	0.00446413	1.00075	0.997044	1.00447
MFI	Treg	Violet.510.50.Treg.trait2	CD8 on CD28+ CD45RA- CD8br	GCST90002118	PTSD	14	0.027319	0.0291603	0.348833	0.979599	-0.0298352	0.0844732	1.0277	0.970605	1.08814
MFI	Treg	Violet.510.50.Treg.trait3	CD8 on CD28+ CD45RA+ CD8br	GCST90002119	PTSD	22	0.00370269	0.0169544	0.827125	0.979599	-0.029528	0.0369334	1.00371	0.970904	1.03762
MFI	Treg	Violet.510.50.Treg.trait4	CD8 on CD28- CD8br	GCST90002120	PTSD	17	-0.0126942	0.0275244	0.644655	0.979599	-0.066642	0.0412536	0.987386	0.93553	1.04212
MFI	Treg	Violet.510.50.Treg.trait5	CD8 on CD39+ CD8br	GCST90002121	PTSD	20	0.00706791	0.0220642	0.748715	0.979599	-0.0361779	0.0503137	1.00709	0.964469	1.0516
