# Supplementary material for: Causal Relationship Between Post‐Traumatic Stress Disorder and Immune Cell Traits: A Mendelian Randomization Study
Source: Brain Behav. 2024 Sep 30;14(10):e70073. doi: 10.1002/brb3.70073 (PMC11443039; doi:10.1002/brb3.70073)
Supplement: Supplementary file 8 — Additional supporting information can be found online in the Supporting Information section. [file BRB3-14-e70073-s002.xlsx]

## Sheet: figure4
Supplementary Table 4. Summary results of MR based on 6 methods of immune cell traits on PTSD
Traits	Outcome	Methods	Number of SNPs	Beta	Lower95%	Upper95%	OR	OR_lci95	OR_uci95	SE	P	FDR
CD33 on CD33dim HLA DR+ CD11b- (MFI)	PTSD
		IVW	17	0.0438116	0.0208951	0.066728	1.04479	1.02111	1.069	0.0116921	0.000178876	0.008
		IVW (fixed effects)	17	0.0438116	0.0208951	0.066728	1.04479	1.02111	1.069	0.0116921	0.000178876
		MR Egger	17	0.0312328	-0.00523172	0.0676973	1.03173	0.994782	1.07004	0.0186043	0.113898
		Weighted median	17	0.0420231	0.0159876	0.0680587	1.04292	1.01612	1.07043	0.0132835	0.00155846
		Weighted mode	17	0.0394154	0.0134552	0.0653756	1.0402	1.01355	1.06756	0.013245	0.00891697
		Simple mode	17	0.083336	0.0160348	0.150637	1.08691	1.01616	1.16257	0.0343374	0.0274052
FSC-A on HLA DR+ CD8br (MP)	PTSD
		IVW	15	0.0471976	0.0179272	0.0764681	1.04833	1.01809	1.07947	0.0149339	0.00157535	0.039
		IVW (fixed effects)	15	0.0471976	0.0181334	0.0762619	1.04833	1.0183	1.07925	0.0148287	0.00145829
		MR Egger	15	0.0476775	0.0111769	0.084178	1.04883	1.01124	1.08782	0.0186227	0.0237311
		Weighted median	15	0.0469997	0.00287849	0.091121	1.04812	1.00288	1.0954	0.0225108	0.0368094
		Weighted mode	15	0.0411797	-0.00431799	0.0866775	1.04204	0.995691	1.09054	0.0232131	0.0978074
		Simple mode	15	0.0411797	-0.0327795	0.115139	1.04204	0.967752	1.12203	0.0377343	0.293563
CCR2 on CD14- CD16+ monocyte (MFI)	PTSD
		IVW	20	0.0574429	0.0271097	0.0877761	1.05912	1.02748	1.09174	0.0154761	0.000205863	0.007
		IVW (fixed effects)	20	0.0574429	0.0291839	0.0857018	1.05912	1.02961	1.08948	0.0144178	6.77205e-05
		MR Egger	20	0.0608848	0.022479	0.0992905	1.06278	1.02273	1.10439	0.0195948	0.00608283
		Weighted median	20	0.0733725	0.0296695	0.117075	1.07613	1.03011	1.1242	0.0222975	0.000999663
		Weighted mode	20	0.0629899	0.0206967	0.105283	1.06502	1.02091	1.11103	0.0215782	0.00880024
		Simple mode	20	0.0772021	-0.00209183	0.156496	1.08026	0.99791	1.16941	0.0404561	0.0715795
